# Supplementary material for: Aging-related upregulation of the homeobox gene caudal represses intestinal stem cell differentiation in Drosophila
Source: PLoS Genet. 2021 Jul 6;17(7):e1009649. doi: 10.1371/journal.pgen.1009649 (PMC8284806; doi:10.1371/journal.pgen.1009649)
Supplement: S1 Table — Gene symbols and gene locations are indicated. (XLSX) [file pgen.1009649.s008.xlsx]

## Sheet: normalized_counts
Gene ID	esgts>Cad RNAi 1	esgts>Cad RNAi 2	esgts>UAS-lacZ 1	esgts>UAS-lacZ 2	esgts>UAS-lacZ 3
FBgn0033774	435069	293270	1.45544e+06	739016	1.42101e+06
FBgn0003863	1.26202e+06	650957	2.02699e+06	1.49896e+06	1.89691e+06
FBgn0032049	448253	302027	1.04163e+06	503839	1.01788e+06
FBgn0031653	230128	73489.2	716620	397185	717025
FBgn0010357	797599	479609	1.2559e+06	977891	1.28201e+06
FBgn0085249	401148	191286	760694	708611	977460
FBgn0250815	869333	809427	1.227e+06	1.14911e+06	1.09914e+06
FBgn0003356	393331	199409	926945	679676	928930
FBgn0035665	543489	486894	652342	752066	647159
FBgn0003357	327778	166891	838217	608779	806939
FBgn0000079	567358	377214	779461	596810	769260
FBgn0002570	391136	280847	1.15994e+06	556048	1.10217e+06
FBgn0000078	296025	200070	578868	486035	607595
FBgn0050360	150538	106372	624620	300088	585664
FBgn0040060	452696	369756	488293	597274	563332
FBgn0000042	393955	511212	251947	365752	281367
FBgn0284245	479761	481136	636664	527206	713765
FBgn0039342	123258	34593.3	285433	148655	271031
FBgn0261575	143512	58011.3	623456	260761	655980
FBgn0034295	395482	416245	272642	441968	307683
FBgn0039471	100648	54736.2	204690	140126	216184
FBgn0032144	109875	74415	243595	160392	263511
FBgn0039777	134058	77124.8	288305	229886	272884
FBgn0033296	134965	63002.3	499202	223526	492864
FBgn0003358	79542.6	25614.1	223923	146748	219285
FBgn0035670	324549	199578	360915	362940	366457
FBgn0032505	78014.8	0	25202.3	128499	91159
FBgn0010425	109439	73957	221985	147895	204995
FBgn0039778	186231	91685	129670	143826	110315
FBgn0051198	325594	409963	207304	339427	252903
FBgn0266599	140001	201472	117601	111569	117449
FBgn0031654	29145.6	24200.2	136024	78843.5	112184
FBgn0036738	71095.5	38037.5	148956	102382	158873
FBgn0036203	249534	94928.2	285724	281884	326267
FBgn0033297	82818.6	49063.1	291215	133250	297844
FBgn0064225	199979	105584	204950	156178	202610
FBgn0036024	125297	104613	159532	112777	59346.2
FBgn0028920	97776	15749.9	206046	87385.1	131538
FBgn0030929	154577	157545	45165.4	139289	72585.2
FBgn0267408	81875.2	94849.3	307726	101744	219635
FBgn0085353	243422	120159	251696	281625	366089
FBgn0032400	80745.9	41876	176466	76711.3	139851
FBgn0034662	78062.8	147023	139774	109115	140382
FBgn0034296	176505	185423	74793.3	160694	74902.8
FBgn0020906	25684.9	20828.6	159837	65170	88218
FBgn0034663	67891.5	27626.8	226151	123863	217628
FBgn0000559	218921	240470	280005	226996	279581
FBgn0003517	213069	143602	242610	196986	266631
FBgn0030098	59143.8	45352.2	96850.6	147429	84738.4
FBgn0037236	176796	42815.9	153698	122948	172164
FBgn0035661	55528.6	39012	106456	108672	122782
FBgn0036996	22259.7	8873.77	87360.8	34250	81592.8
FBgn0028534	61964.7	8793.16	142978	59588.3	94378.7
FBgn0020910	157270	164823	236355	190864	258125
FBgn0035667	22165.7	14633.7	53781.9	47067.9	43688.3
FBgn0032068	29045.4	34207.9	100368	64263.6	67505.1
FBgn0262007	213042	169545	24757.2	101953	36397
FBgn0037146	43957.9	47246.2	136354	91505.2	133357
FBgn0033788	116155	105839	61740.4	99454.8	68707.7
FBgn0259998	92149.7	45050.1	92937.4	86814	72223.9
FBgn0017545	144463	83055.7	136056	106317	130393
FBgn0036106	119056	84170.2	144275	139914	126759
FBgn0034871	147850	36203.8	89960.6	106931	108054
FBgn0003279	152102	154496	203202	174461	232421
FBgn0031418	27814.9	19164.9	170169	48676.7	96285
FBgn0051233	70350.3	73372.3	77839.9	121140	117571
FBgn0031249	46876.9	29050.4	58723.2	97076.9	63635
FBgn0051343	159765	208911	159299	201192	162001
FBgn0261592	144215	99983.9	174858	141675	190608
FBgn0261597	183138	107829	217294	168163	219700
FBgn0032069	45809.3	85597.3	140628	108624	92161.2
FBgn0011555	55063.2	35049.5	75289.7	61220	72961
FBgn0036422	89692	65313.5	150463	110179	133123
FBgn0029766	76394	81145.8	133731	93982.6	97572.3
FBgn0040827	128081	54638.8	179078	126956	150748
FBgn0035666	14341.6	8274.92	78049.4	38512.4	76772.7
FBgn0043783	10547	4431.13	61507.3	12161.2	29730
FBgn0261602	146910	107487	179307	148775	197597
FBgn0032987	104904	55912.6	85049.6	66419.6	82850.8
FBgn0262736	271225	256888	283701	295208	317015
FBgn0023197	123510	67096.8	141560	116576	167956
FBgn0035770	114057	118648	104090	117239	94941.4
FBgn0038973	77886.4	67197.8	32989.2	49131.4	27908.2
FBgn0024733	161230	86772	148149	115486	143359
FBgn0029155	23474.5	26258.1	117479	61855.8	86889
FBgn0030616	126270	72171	140933	108652	140822
FBgn0036232	58796.2	18153.3	38204	54255.4	84939.9
FBgn0026372	152472	132213	208179	173632	227210
FBgn0043575	24824.9	14539.8	54302.7	38204.9	58205.1
FBgn0003360	117631	121942	79206.3	102016	89328.8
FBgn0035781	15492.7	9347.71	59314.7	31054.3	58552.8
FBgn0032087	85829.5	74288.3	31609.3	63039.8	29360.4
FBgn0001089	20648.3	15314.9	52423.1	28109.2	65389.9
FBgn0004045	36252.7	32003.9	172609	42233.5	83279.9
FBgn0002593	144296	90606.9	177053	134616	177470
FBgn0037386	13278.2	9477.05	55432.6	28856.4	47712.9
FBgn0004867	98042.1	81460.3	117728	101285	131831
FBgn0261862	19154.9	21029.7	77734.7	38383	69696.4
FBgn0033999	30486.6	11890.2	63704.1	30756.8	43950.3
FBgn0001248	46456.3	32994.3	76030.1	62333.4	78377.3
FBgn0030040	70935.8	79715.1	39905.2	63889.5	42738.2
FBgn0034247	64575.9	47496.9	153247	77953	132970
FBgn0030484	45736.2	20721.4	145824	71384.4	127915
FBgn0051077	31206.7	12491.7	16510.1	25027.9	20385.2
FBgn0028533	48737.7	9596.64	84396.7	33488.9	54634.6
FBgn0000100	139839	120211	181584	146795	190293
FBgn0004167	50929.3	106702	74372.6	84688.8	74740
FBgn0002571	20790.2	11264.7	52873.2	33348.6	48858.2
FBgn0003274	164418	92865.9	173857	133725	168192
FBgn0032456	26746.2	35357.8	69618.9	45138.7	69183.8
FBgn0033912	105932	62601.9	128266	87785.1	133961
FBgn0033733	144435	102143	83772.4	82876	88549
FBgn0039713	193665	110760	208385	173485	218892
FBgn0037678	51581.6	20406.9	61666.3	37063.7	56401.1
FBgn0038740	39810.5	60263.2	25755.1	42053.4	29786.4
FBgn0010246	99273.6	142880	109162	125555	119576
FBgn0001942	124447	109877	137752	119925	147782
FBgn0020618	124137	96953.3	155209	128771	174713
FBgn0051086	40225.8	31212.8	9129.67	35396.2	10742.8
FBgn0005593	151817	100490	172138	135541	174666
FBgn0052473	50242.6	71871.6	70587.3	54232.5	68495.8
FBgn0265297	86123.8	122384	83176.7	83023.3	84197.6
FBgn0031176	33463.1	127.565	7536.12	23809.1	20558.5
FBgn0051004	91486	178391	75177.8	110638	78431.6
FBgn0038257	34206.1	12163.9	71423.6	48483.7	71306.3
FBgn0033926	75673.9	70370.1	113315	66772.8	53222.1
FBgn0010409	106873	69071.4	129184	98250.9	134241
FBgn0011272	118871	82968.9	128863	107206	140982
FBgn0001233	19690.2	45759.7	3655.74	7428.27	16896.1
FBgn0261113	78686.9	87860.7	133775	100504	113978
FBgn0037351	123657	83147.9	139290	109771	145728
FBgn0028697	112185	58200.9	113907	84012.3	108826
FBgn0038353	159717	139533	125733	154335	132450
FBgn0039472	16894.3	7859.45	38516.1	23762.3	49083.7
FBgn0039857	111443	96758.4	134875	119999	148924
FBgn0036833	37724.2	11086.7	30317.8	34376.4	46192.8
FBgn0028473	36339.3	32922.5	54670.3	38718.3	52358.7
FBgn0039475	12407.8	10195.5	47797.2	25558.2	18168.7
FBgn0000416	88887.3	96575.9	115102	97411.2	110001
FBgn0261599	136695	69224.6	143042	97857.9	139136
FBgn0037874	93714.1	55948.1	97235.9	78212.7	97542
FBgn0035753	98410.5	72812.4	103514	91474.4	111347
FBgn0034588	11679.3	9873.04	43120.9	33253.1	46127.1
FBgn0013272	83590.9	102400	123542	106455	124997
FBgn0039757	135082	86579.7	148124	122401	156655
FBgn0017581	44804.2	48070.9	68897.9	52726.2	65588.3
FBgn0038135	32890.1	32943.8	45037.5	49175.2	55813.3
FBgn0015222	171932	132869	219317	128522	139478
FBgn0024315	32877.6	34905.1	37464.4	47363.4	46092.6
FBgn0285949	117975	63910.3	115121	88778.1	120922
FBgn0005585	58470.6	53089.4	38787.9	36425	37319.9
FBgn0002868	39355.4	20456.5	43548.3	21946.5	51762.6
FBgn0259101	30883.2	25830.2	46379.5	45833.2	54681.6
FBgn0014002	61967.8	59009.7	82019	54594.7	78505.7
FBgn0033294	9956.27	5392.3	31563	18596.5	24898.4
FBgn0014026	147848	111467	172072	140974	180286
FBgn0025454	11834.8	6683.9	55117.1	31122.9	41816.4
FBgn0013733	22419.3	45828.8	45781.3	40936.1	47274.4
FBgn0038834	99467.7	57608.2	107862	82753.7	112879
FBgn0038702	34684.1	18381.8	60851.9	57571.6	62115.9
FBgn0036825	92789.5	57229.9	108340	85634	115167
FBgn0039562	37044.8	41687.3	39301.1	21504.8	24935.9
FBgn0028583	39396.1	1075.45	14028.1	48986.2	35461.6
FBgn0034968	80633.2	58081.3	99742.4	74692.6	99261.5
FBgn0015221	156039	136101	216876	122815	129807
FBgn0037913	62985.4	42837.2	72207	49642.8	64075.5
FBgn0030737	12767.8	7839.96	36776.2	19704.9	32733.6
FBgn0035926	35882.2	19688.5	36237.7	17858.3	32966.4
FBgn0054040	13763.4	2431.72	66305.6	31761.7	67067.6
FBgn0003942	103086	57295.5	105040	78982.8	102614
FBgn0285948	132477	81202.5	146997	117517	152961
FBgn0261560	23552.7	15514.3	47011.4	21751.5	33257.7
FBgn0011695	45587	33070.5	18202.1	51380	31585.2
FBgn0031689	11850.5	4223.83	55498.3	16113.2	48777.8
FBgn0035422	85895.2	57758.8	99763.4	81833.3	108028
FBgn0034138	134255	70429.4	142259	104816	141250
FBgn0011284	133432	111906	155118	131458	171637
FBgn0010408	98858.2	59055.7	104953	82154.7	109263
FBgn0029785	123498	63754.4	133214	100600	135305
FBgn0039474	26792.2	22187.5	39606.5	27385.9	21108.6
FBgn0003884	87616.2	129640	49488.4	67520	52834.8
FBgn0010412	109572	65020.3	113870	90590.8	120857
FBgn0085358	36249.6	13090.5	44283.7	27882.4	49267.4
FBgn0262109	43877.5	63179.5	65945.5	85734.5	79734.5
FBgn0010078	105501	58191.1	107009	83616.3	114753
FBgn0039359	118970	59348.1	125446	90164	127176
FBgn0005533	118025	56585.9	107786	83161.6	114750
FBgn0000253	78990.6	95095.6	67348.9	81652.3	73265.9
FBgn0002590	116330	77170.9	128375	105038	133212
FBgn0004047	20350.9	15858	67336.3	23058.9	37468.1
FBgn0033787	66775.9	86397.3	36792.1	50469.6	38799.2
FBgn0034317	183045	87536.5	639.439	35556.4	3065.18
FBgn0034052	12942.1	6331.32	17872.3	17292.2	17677
FBgn0285947	92777	59435.8	94981.1	78821.6	96659.8
FBgn0029176	81863.7	82434.7	104695	80939.9	102221
FBgn0003748	49285.6	50444.2	89461.7	57272.1	81831.9
FBgn0037607	30379.1	33817.2	118269	37701.5	77391.7
FBgn0027611	49671.7	62593	70523.4	93355.8	61246.3
FBgn0037934	17489.2	17034.4	44111.2	19459.2	33192.9
FBgn0262782	33432.8	25850.6	55831.4	32174.6	49193.3
FBgn0263106	11373.5	28788.2	2744.54	3962.87	21500.1
FBgn0036766	104645	72497.9	97815.7	81331.9	79943.3
FBgn0010198	97358.5	55258.9	97177.9	77921.2	98743.6
FBgn0040349	13198.8	7965.75	43864.7	14660.5	28485.5
FBgn0263773	35150.6	21948.3	53710.3	37672.6	52835.8
FBgn0283536	94131.6	64116.7	75325.1	75289.6	76221.4
FBgn0263120	41706.7	43776.2	65566.9	52179	64545.3
FBgn0038037	68337.1	48038.1	111002	73279.8	101461
FBgn0000055	38888.9	25071.9	63423.9	35156.4	40804.8
FBgn0014184	92982.6	75307.9	110550	94232.4	100695
FBgn0286213	78090.9	43136.6	76047.8	59273.9	84457.5
FBgn0030777	20875.8	15692.3	36253.7	22844	23621.6
FBgn0261608	76559.9	36280.9	74356.7	55664.3	75568.9
FBgn0015288	94049.1	88037.9	125222	100360	136062
FBgn0002579	97251	48553.7	97989	73775.3	100446
FBgn0053532	91997.4	52720.9	13357.5	35212.1	14280.9
FBgn0010217	125987	105152	90240.8	93052.3	95143.9
FBgn0038194	33974.5	17130.1	94508.2	43600.5	77575.5
FBgn0010265	79057.3	53364	93865.4	71956.5	97015.8
FBgn0017579	112143	63117.4	116697	92892.2	120801
FBgn0085359	55640.3	39301.7	45691.3	44278.1	41292.3
FBgn0087035	28419.2	27805.7	19000.6	23460.8	19814.1
FBgn0034289	59037.3	79464.4	57585.7	74428.9	43731.1
FBgn0035154	22657.3	22781.1	45270.6	38019.9	39928.8
FBgn0000044	27144.9	60377.4	34966.4	42982.7	28683.9
FBgn0038681	24526.4	14700.1	55386.4	30572.7	51877.4
FBgn0001145	24902.1	24117	46795.2	42689.2	55240.1
FBgn0038701	61793.6	46731.5	47284	46995.3	44997.5
FBgn0264695	23992.1	59946	38819	39031.7	37117.3
FBgn0039310	21877.7	20344.9	48758.9	36602.1	34390.4
FBgn0002622	114060	77642.2	128822	99879.7	131316
FBgn0259748	36267.3	32632.8	14649.9	37469.7	18260.6
FBgn0037387	41699.4	43322.6	49179.6	49504.5	68644.1
FBgn0033659	29970	34480.8	11690.8	22194.3	10596.6
FBgn0001218	38613.4	52580.9	46085.9	34938.5	40360
FBgn0037328	75353.5	48795.6	84229.3	69158.7	88180.4
FBgn0051901	106961	110412	12890.6	62189.1	15234.1
FBgn0014396	13492.1	19443.1	36262.9	32116.9	37645.6
FBgn0035619	29656.9	21558.6	22152.4	41758.9	35851
FBgn0002921	33132.2	46816.5	41927.8	43372.7	39204.3
FBgn0033699	84919.4	49417.4	88687.7	68130.9	91539
FBgn0002626	116752	64922	119615	88441.8	125459
FBgn0263598	100019	120961	125993	122736	134237
FBgn0030478	38163.6	32619.6	61929.7	44690	55597.2
FBgn0000116	94005.3	82320.5	114067	96258.1	104958
FBgn0015756	91568.4	48819.5	93417	71458	94535.3
FBgn0035094	70868	68703.7	59260.8	68274.2	60303.5
FBgn0034743	105648	60940.9	104703	84315.7	104856
FBgn0045823	38426.6	49125.1	36793	41048.5	34026.1
FBgn0010100	51294.6	67154.4	80233.6	64383	76061.7
FBgn0033760	15816.3	19667.2	4120.17	18657.2	4156.17
FBgn0037973	23290.8	12213.5	57313.1	27743.1	48206.7
FBgn0030776	35005.6	20779.9	35455.2	25893.5	27779.8
FBgn0003231	54254.3	61256.2	56157	53107.2	51193.6
FBgn0000370	50606.8	45245.9	41821	39303.4	37223.8
FBgn0066084	55496.3	29408.3	57081.7	31231.4	56414.6
FBgn0028950	63605.3	44695.7	42309	55892.1	37348.1
FBgn0051104	11723.1	10606.5	64266.1	24808	43181.9
FBgn0030837	20032.6	16018.3	33100.2	24743.3	26950.9
FBgn0026084	29923.1	36691	8947.94	19102	8320.68
FBgn0004403	85130.3	47511.9	74111.8	62667.7	77014.9
FBgn0034406	25887.3	21415.9	36787.9	24355.3	33225.3
FBgn0029932	19282.2	15654.2	37384.5	25599	36028.5
FBgn0267504	27779.4	202430	26392	65970.9	26489.4
FBgn0035779	40203.9	24273.8	37286	32592.4	42538.8
FBgn0028480	28821	29128.3	47961.3	30448.3	45318
FBgn0036663	14036.9	22442.7	35896.9	32682	33315.1
FBgn0024238	40818.6	51570.1	27125.7	38077.6	29789.5
FBgn0037686	75847.1	50150.9	80468.3	66428.6	88060.4
FBgn0000261	33958.8	27165.2	76487.8	36951.3	61442.6
FBgn0261596	80079.1	52827.2	89135.3	72991.2	96720.4
FBgn0012037	63811.9	59437.5	82321	55664.3	77185
FBgn0036419	36279.8	18292.4	34232.7	31316.9	23449.3
FBgn0053126	8561.97	2300.61	41197.5	12411	27350.7
FBgn0035620	28980.7	19357.2	18836.5	32965.6	29609.9
FBgn0002569	36127.5	24413.7	77958.5	45028.3	77224.7
FBgn0001149	74977.8	56831.3	54396.9	38125.3	39854.7
FBgn0015039	43346.3	86174.9	77982.9	29237.5	44217.6
FBgn0004404	36633.6	20070.3	42355.3	35760.4	45132.1
FBgn0085484	22217.9	13890.5	32894.1	24170.2	27605.5
FBgn0040256	15274.6	7542.31	80830.1	34597.3	72375.3
FBgn0031069	18841.8	29596.1	21360.6	29005.7	19926.8
FBgn0038136	27877.5	42808.8	30166.4	31460.2	31506.9
FBgn0283535	97787.4	82724.4	101556	91970.8	98512.9
FBgn0261552	19401.2	30281.7	33416.6	28464.4	33132.4
FBgn0003074	13642.4	13788.6	47146.8	17184.7	33754.6
FBgn0085436	21636.6	31297.8	40437.8	31410.5	38034
FBgn0033188	16531.2	11555.3	21088	24510.5	41346.6
FBgn0250789	33055	70013.9	43005.6	49038.9	43236.2
FBgn0030521	66390.8	61756.7	80823.4	65278.4	74667.9
FBgn0039300	67589.9	36144.4	71135.1	51648.7	75291.2
FBgn0032775	14974.1	22433.8	14053.4	20338.7	14741.3
FBgn0250836	43526.8	26549.6	47740.8	24178.2	36039.9
FBgn0032433	13449.3	19986.1	29685.1	21246.1	33147
FBgn0265185	72269.6	66811.5	55770	60149.5	52790.9
FBgn0053265	18368	30075.3	20441.9	26376	29074.4
FBgn0031801	12448.5	9096.13	16838.3	18032.4	16024.4
FBgn0032889	31359.1	24923.1	79733	33790.4	62368.6
FBgn0285952	70479.7	38315.7	67705.6	48783.2	61672.2
FBgn0010497	23225	25778	13679.8	30937.9	18891.2
FBgn0051288	13925.2	10036.9	38798	20274	23423.2
FBgn0005671	77485.6	94334.7	96254.1	90872.4	99876.4
FBgn0267498	18542.2	133637	20474.7	41614.6	23752.1
FBgn0026061	11279.6	9749.01	27522.8	16861.4	27986.5
FBgn0013981	37919.4	18644	28143.7	27029.7	27499
FBgn0034292	15369.6	18830.1	29713.7	35590.2	20530.3
FBgn0013325	101255	61467.1	105635	84940.5	107361
FBgn0053127	51674.5	31574.2	45877.2	36079.7	36133.9
FBgn0030999	6484.1	274.62	16113	8153.58	20861.2
FBgn0001124	23661.3	20195.2	36767.7	20770.5	32115.5
FBgn0038481	22682.3	16195.5	21671.9	13366.1	18469.4
FBgn0011556	12605	7524.59	18105.4	11428	14849.9
FBgn0036213	102799	63285.8	108679	84186.4	111103
FBgn0284248	30817.5	30099.2	13921.3	21592.3	17478.7
FBgn0034808	12252.3	8672.68	22776.6	18002.6	23648.7
FBgn0028853	8104.86	3491.22	28677.2	19207.4	18560.2
FBgn0000579	45828	52476.4	62760.1	44106	59257.5
FBgn0285950	138960	81067	147576	116324	148429
FBgn0011661	39831.3	62343.2	30359.9	43718.9	34048
FBgn0011726	55306.3	40161.9	30932.9	34477.9	27102.2
FBgn0010348	42484.2	37965.8	30034.3	33639.1	31364.9
FBgn0030136	85321.2	44787	74809.3	59604.2	77205.9
FBgn0032518	95031.2	60685.7	108074	86116.6	111366
FBgn0033448	27855.6	30676.8	41775.6	34162.5	41963.6
FBgn0023477	18229.2	12324.2	49831.6	14211.8	27728.6
FBgn0002789	17381.7	18460.7	13984.4	20034.2	14576.3
FBgn0000064	56050.4	61844.4	82059.4	55635.4	67801.6
FBgn0264776	26962.3	25055.1	6098.23	10948.4	5578.09
FBgn0017558	9858.16	7903.74	19683.8	11619	16956.7
FBgn0086687	32785.8	27311.4	44716.1	37299.5	39651.1
FBgn0028491	53800.4	59301.1	61669.7	73529.5	66489.2
FBgn0262357	31955	11119.5	85766.4	33333.7	65071.5
FBgn0024289	9118.23	4928.1	24185.9	9287.82	14262.1
FBgn0003941	94527.1	52803.2	102123	75801	98633
FBgn0029897	96815.8	68734.7	95712.2	84946.5	104318
FBgn0035811	28744.8	28179.6	46345	31104	48301.7
FBgn0004838	36837.1	49889.6	43069.6	38923.3	46705.4
FBgn0034758	46097.3	40623.4	28967.4	37325.4	27706.7
FBgn0032066	6384.95	6982.44	19980.8	14835.6	11667.7
FBgn0052687	20988.5	19608.8	35485.5	24309.5	30556.8
FBgn0036837	25057.6	29668.7	41986.7	36811	42455.3
FBgn0035718	22702.2	17263.9	8231.94	15657.5	10651.9
FBgn0004512	9113.01	11639.5	49096.3	20269	34826.8
FBgn0053926	47774.4	27598.4	2687.33	11094.6	2984.8
FBgn0039769	14481.5	8540.68	13445	13585	7494.88
FBgn0000181	48175.2	36503.2	49410.1	42359.8	47594.9
FBgn0264750	52119.1	28339	43848.7	35615.1	41079.3
FBgn0040319	17679.2	16510	38439.5	29095.2	40971.8
FBgn0010411	93344.7	49760.3	99643.9	73229	96103.4
FBgn0020236	10830.8	11783	33400.6	20210.3	26561.5
FBgn0011211	93560.7	138937	92441	94142.8	98999.4
FBgn0002773	29667.4	38818	31590	35478.8	27236.9
FBgn0019643	18651.8	14861.4	33258.4	22398.2	33431
FBgn0040309	35677.7	25819.6	47887.2	23075.8	25414.1
FBgn0001297	31148.3	51561.2	21420.4	31245.3	20373.7
FBgn0085802	15064.9	109923	15441.6	34313.7	18920.4
FBgn0046302	53543.6	47294.9	64045.7	54144	56719.5
FBgn0015010	24840.6	6804.38	12406.8	28850.5	26277.5
FBgn0267501	14928.1	101842	16554.7	32654.1	19167.8
FBgn0283471	20383.2	21368.1	17969.1	21624.2	16167.4
FBgn0015766	29012	32918.1	38686.1	44965.6	34035.5
FBgn0030148	16897.5	24279.1	19219.3	29200.7	19059.3
FBgn0038845	27272.2	21957.2	38784.5	31138.8	30454.5
FBgn0028737	47553.2	34682.7	62549.8	47802.2	62289.2
FBgn0066101	5232.78	5587.19	17216.9	13213.9	17309.5
FBgn0035189	6091.69	4633.99	17613.2	9508.7	17165.5
FBgn0039154	11730.4	4092.73	17615.7	11147.4	18404.7
FBgn0261615	21031.3	9275.96	13354.2	1509.33	10472.4
FBgn0030775	62924.9	47977.9	67105.8	61512.5	58355.4
FBgn0027835	30699.5	54469.6	38592.7	37491.6	46104.1
FBgn0267497	14162.1	101609	12873.8	34310.7	13107.4
FBgn0037135	20119.2	23832.6	24965	19909.9	22921
FBgn0035499	44851.2	53384.4	36337.8	43427.4	38472.5
FBgn0038984	17519.5	15200.7	21278.2	16708.1	19143.8
FBgn0284243	41473	58062.7	25679.4	35227.1	29229.9
FBgn0086710	61180.9	33730.4	60798	44457.2	62673.4
FBgn0036945	49773	46382.4	21260.5	30223.5	21728.8
FBgn0001234	19909.4	19931.2	9784.26	9068.93	9986.91
FBgn0002121	37045.9	46051.1	29291.4	32040.3	28061.7
FBgn0034501	16337	15803.9	24781.6	21711.7	25748.2
FBgn0039840	5852.7	3469.96	17036	10284.8	15274.8
FBgn0037782	13815.6	5681.09	9617.67	15995.8	6494.73
FBgn0262559	45474.3	44571.7	52590.5	40926.1	49999.3
FBgn0000083	17304.5	19701.8	8000.56	14157.1	8930.38
FBgn0003261	41620.1	49663.7	52126.9	46895.8	51950.5
FBgn0033789	17431.8	24853.1	10262.2	21283.9	13161.7
FBgn0263006	20068	32913.7	28696.5	26512.3	30018.1
FBgn0033782	7830.38	10550.7	6466.75	11283.7	6582.42
FBgn0034436	33458.9	42275.5	24861.6	35651.9	31432.8
FBgn0260960	23955.6	28642	15866.5	26858.6	15515.9
FBgn0000308	52204.6	51216.6	32998.4	40225.7	31786.7
FBgn0001128	43443.3	35259.4	39122.7	30232.4	36574.5
FBgn0032373	21516.6	24208.2	22460.3	27476.4	32389.1
FBgn0030594	14599.4	11600.5	27665.8	16141	29826
FBgn0001098	33576.8	48882.4	40787.8	49235.9	48142
FBgn0266696	22103.1	34718.2	31699.3	28410.7	29873
FBgn0021872	36916.5	40171.6	48258.3	38627.8	42459.5
FBgn0031980	47282.9	24422.6	47082.1	33658	51550.6
FBgn0265434	28612.3	59240	23917.5	36490.6	26377.7
FBgn0005391	7253.25	9612.59	54563.5	12827.8	22342.7
FBgn0011770	11621.9	6111.63	33271.9	10356.4	22398
FBgn0030529	25081.7	25253.5	19460.8	23724.5	18441.2
FBgn0000043	54474.6	66606	4340.61	30021.5	6281.75
FBgn0030747	16450.8	24650.3	22000.1	23675.7	24060
FBgn0037562	23096.7	18529.8	1335.25	12301.5	3018.2
FBgn0043576	2127.97	1862.1	13102.6	11583.2	8492.94
FBgn0031432	4549.2	5005.17	26766.4	8059.06	13941.6
FBgn0039858	38513.2	48507.7	50222	49340.4	56261.2
FBgn0262656	11938.1	12259.6	24133.8	15326.2	24527.7
FBgn0004432	72155.8	53821.1	51109.7	44373.6	46617.7
FBgn0034398	69691.8	45958.1	54439.8	49691.6	47766.1
FBgn0040297	6683.43	9446.05	17728.4	12613.9	17054.8
FBgn0025683	40614.1	47348.9	43630.8	38210.9	42788.4
FBgn0041630	9086.92	6065.56	19954.7	13616.8	18691.8
FBgn0003514	24878.1	24197.6	14452.2	20571.5	13670.1
FBgn0011225	20691.1	26767.5	24730.3	22249	23932.7
FBgn0005632	11256.6	15925.3	22769.1	16792.7	22877.2
FBgn0039830	139185	130460	109707	112718	110423
FBgn0020238	51047.3	60128.5	31277	41301.2	34447.8
FBgn0051323	19798.8	18429.7	9170.9	18952.7	8901.15
FBgn0033246	10082.5	14697.5	30123.5	16464.4	22920
FBgn0003462	47390.4	30693.7	53898	43577.6	50921.1
FBgn0027073	10712.9	7109.12	2497.18	1148.17	2530.66
FBgn0038349	9717.27	11243.5	30790.7	15948	31560.1
FBgn0263234	13719.6	7728.34	18818	16176.8	21349.8
FBgn0259237	15716.1	20760.4	6360.73	17821.5	8458.49
FBgn0043470	33184.4	19358.1	23650.8	27025.7	18385.9
FBgn0022355	3164.3	3060.69	13412.2	6117.92	10832.5
FBgn0087007	23776.1	39460.2	28759.6	30988.6	29182.9
FBgn0001316	13283.4	20495.5	21731.7	17297.1	22092.1
FBgn0035360	24842.7	28979.5	27044.9	28647.5	25597.8
FBgn0032075	111519	98430	103234	104363	102644
FBgn0035679	9728.75	6543.05	26305.3	13620.8	24236.5
FBgn0023213	29835.4	35582.8	46497.3	35453.9	44986
FBgn0033663	37830.7	39377.9	26920.4	25368.1	25962.2
FBgn0013276	2950.35	47204.5	1354.6	811.876	29335.4
FBgn0034258	24689.2	28699.6	33849.9	26056.6	31022.5
FBgn0262975	20355	23731.6	33424.1	27375.9	32644.8
FBgn0031910	26348.6	17450.8	30125.1	31662.2	41404
FBgn0002719	13144.6	15012	35338.3	22938.5	27689
FBgn0086347	25622.3	33044.8	40730.6	33789.4	41329.9
FBgn0004907	91619.6	84535.1	77212.3	77321.2	73769.1
FBgn0001092	64214.8	48518.3	74014.2	48621	64277
FBgn0034291	13725.9	15169.7	6359.89	10582.2	6561.54
FBgn0263289	16715.9	31093.2	26466	26151.2	26850.6
FBgn0024361	33308.6	33789.8	18274.5	26898.4	18032
FBgn0034237	26770.2	27646.3	35804.4	28834.5	34351.8
FBgn0263396	40045.3	51412.4	42503.3	40621.7	49604.6
FBgn0038700	24188.3	16123.7	32499.5	21533.6	30455.6
FBgn0039761	33443.2	21241.4	36368.9	40388.8	36628.8
FBgn0004363	50361.6	48156	35904.5	39417.8	38226.1
FBgn0260933	22121.9	18653.8	247.362	732.28	6555.28
FBgn0000319	26046	37523.7	31845.7	32640.2	32889.1
FBgn0010241	5103.37	5181.46	15203.5	10554.4	17026.6
FBgn0026565	10731.7	7064.82	19725	13361.1	22675.7
FBgn0054026	14320.7	5881.3	28338.1	15963.9	18779.5
FBgn0031245	18393	11359.5	23593.6	18405.5	25712.7
FBgn0030688	25363.4	13835.5	29135.7	21973.4	27435.3
FBgn0031263	44495.3	34205.3	21600.4	31755.7	16948.3
FBgn0086706	17932.8	16448.9	19680.4	17144.9	20631.5
FBgn0038652	4282.03	3274.18	11647	17075.3	18872.4
FBgn0284408	8068.33	25543.2	13032.8	15372.9	18667.8
FBgn0014018	14567	19049.8	17077.2	19025.4	16727
FBgn0086558	64105.2	45203.4	81144	57058.2	63999.3
FBgn0053533	33609.2	23699.7	43029.2	27554	28695.4
FBgn0031645	10636.7	12298.6	5157.58	19543.7	7555.43
FBgn0014011	11255.6	11105.3	6632.5	8938.6	3786.59
FBgn0013275	2768.76	44059.7	1310.85	790.982	27898.8
FBgn0086472	102037	58721.7	99282.2	76968	99227
FBgn0015245	21433.1	32465.4	10015.6	14144.2	11900.6
FBgn0285991	13849	15609.9	27167.7	15231.6	22066
FBgn0033978	27091.7	47538.5	23110.7	9655.95	18611.4
FBgn0005664	23767.7	15323.8	10118.3	7874	8196.45
FBgn0034488	14964.7	13406.8	20795.2	18071.2	21735
FBgn0034225	26838.1	23637.7	30444	29065.4	34941.6
FBgn0003328	26949.8	45768.5	21572.7	23360.3	18683.4
FBgn0013576	19161.1	22967.1	40391.5	28524.1	38781.5
FBgn0020506	2073.7	93.9024	8921.86	4149.92	8605.69
FBgn0030608	20993.7	26709.9	28519.8	31504	32075.9
FBgn0034470	11118.9	5092.87	304.575	12295.5	1380.17
FBgn0041180	9101.53	14258.1	10566.7	13829.8	10463
FBgn0027594	11136.6	15438.1	17249.7	15287.3	15338.5
FBgn0029091	15852.8	18515.6	34704.7	22534.5	30745.8
FBgn0020306	11160.6	17383.5	18701.9	15883.3	19231.5
FBgn0250788	30415.7	61095	33514.2	41903.2	36270.7
FBgn0051266	8435.69	5407.36	11522.5	6960.64	9014.94
FBgn0033777	28014.3	19599.9	33276.1	26927.2	25834.8
FBgn0039890	21774.4	18643.2	24660.5	25304.5	28230.8
FBgn0086904	44783.4	28230.1	42766.7	34470.9	44219.7
FBgn0035358	11322.4	10236.2	4379.32	14333.2	7346.63
FBgn0025678	16961.1	13012.6	12730.7	8506.79	8626.57
FBgn0038292	60115.4	46009.5	24906.1	33702.8	23453.5
FBgn0031533	4982.31	2074.71	13344.1	7817.29	9843.88
FBgn0035356	23753.1	12427.9	26121.9	14796.8	17986
FBgn0027556	24337.5	20439.7	34975.6	26782	30411.7
FBgn0015001	9682.83	5653.63	14989.8	8921.68	9205.99
FBgn0023458	9559.69	18271.1	17556	16117.1	17366.9
FBgn0028670	28260.6	39537.3	29044	38712.4	38669.8
FBgn0260462	26022	23034.4	31505	28957.9	30050.5
FBgn0284252	10853.8	14621.3	20684.2	16012.7	21480.3
FBgn0036321	21678.4	17376.4	20763.3	29765.8	23433.6
FBgn0265082	9843.55	16727	16765.9	15398.8	18263.7
FBgn0034664	43101	22063.5	83579.7	39762	73187.6
FBgn0262872	19904.2	26781.7	27314.1	24419	27548
FBgn0032242	14332.2	13180	20338.4	14469.5	17664.5
FBgn0039737	27246.1	32336.1	23334.5	26291.5	26410.1
FBgn0023529	18595.5	19504.2	22764	12646.8	16872.1
FBgn0053258	10073.2	5084.9	13408	9763.41	11728.3
FBgn0020653	24599.5	34597.7	34564.2	22968.3	28504.3
FBgn0037065	32767	37738.1	21503.7	30352.8	23965
FBgn0051265	9421.93	6085.05	8745.17	6282.09	9032.69
FBgn0052633	20593	17051.2	18102.9	16024.6	16804.2
FBgn0000454	24863.5	24148.9	20025.4	17350.9	18284.6
FBgn0036948	5479.08	17172.6	259.141	6073.15	644.148
FBgn0259834	7877.35	9837.6	15413	10001.2	14446.9
FBgn0040364	21473.8	27485	14177	19003.5	16022.3
FBgn0026415	14712.1	13553.8	16705.3	20556.6	19025.9
FBgn0035083	19575.4	12683	10928.5	14099.4	12592.7
FBgn0004657	24974.2	47680.2	15734.4	23921.5	16143.4
FBgn0031813	50811.4	51985.6	53584.1	57798.4	56712.2
FBgn0000150	51885.3	36721.1	44340	38199	39846.4
FBgn0015790	24582.8	24881.5	20999.7	23777.2	21017.8
FBgn0032138	13342.9	9475.28	17386	13673.5	18779.5
FBgn0040007	27083.3	13278.3	25294	16813.6	23807.4
FBgn0040687	31826.7	2690.39	20499.1	3695.23	965.7
FBgn0027580	13938.8	21169.7	12851.9	23681.7	15922
FBgn0261989	32535.3	26312.1	3409.22	9482.83	4122.76
FBgn0053181	15211	14914.5	14240.1	20172.5	21589.9
FBgn0267511	13375.2	106286	14633.1	32712.8	14390.5
FBgn0032235	57670.2	44624	49889.7	48811.1	50338.6
FBgn0086357	26192.1	30941.7	28397	25182.1	32891.2
FBgn0000565	8639.2	5634.14	2156.42	9352.49	1431.32
FBgn0086254	25055.6	19900.2	40733.1	21445.1	29066
FBgn0030347	13837.5	17115.9	10423.7	12038.8	9713.38
FBgn0250753	33849.2	31074.6	26776.5	30475.2	27178.5
FBgn0050015	10129.5	16289.4	14788.7	14055.6	16245.7
FBgn0260934	18917.9	25704.4	27152.6	25088.6	29638.1
FBgn0019936	84938.2	47377.3	84097.2	64086.5	83076.3
FBgn0016081	8069.38	16650.8	12396.7	13227.8	13158.6
FBgn0036806	8711.21	5568.59	24284.4	15326.2	15365.6
FBgn0030520	5095.02	3752.55	10523	3868.35	8087.87
FBgn0028663	28528.8	19278.3	22312.2	22854.9	21855.1
FBgn0051300	12584.1	7521.93	36299.9	18127.9	29559.8
FBgn0042086	22159.5	23212.5	27702	28281.3	26658.5
FBgn0030519	27434	20288.2	30783.1	29816.5	29335.4
FBgn0261930	7280.39	9008.42	14163.6	10729.5	14695.3
FBgn0261556	9671.35	14794.9	11663.9	13703.4	14940.7
FBgn0027844	30358.3	26861.4	33359.4	34023.2	35212
FBgn0037724	15800.6	17055.7	46260.9	28843.5	32587.4
FBgn0010434	17926.5	33524	17221.1	19314.9	16010.8
FBgn0260794	8374.12	13823.1	14047.5	12642.8	16378.3
FBgn0031913	18048.6	20261.6	11766.5	13259.6	11954.8
FBgn0263776	13199.9	15845.6	10183.9	15662.4	15308.2
FBgn0010909	12746.9	22726.1	14803.9	15015.7	13103.2
FBgn0033792	3562.97	3640.93	13147.2	8343.62	10727.1
FBgn0038145	13946.1	16319.5	9839.79	11634.9	10940.1
FBgn0031453	30089	23395	28533.3	26047.7	30853.3
FBgn0039768	13296.9	10991.9	17027.6	14314.3	12619.9
FBgn0261625	9041	8702.8	10254.6	18289.1	14040.8
FBgn0030993	14425.1	16711.1	10323.6	18672.2	15047.2
FBgn0261014	24853.1	35301.1	33000.1	25543.3	28103.4
FBgn0259214	20827.8	26579.7	20718.7	22371.4	24258.4
FBgn0033826	21876.7	17708.6	18304.8	16561.9	15128.6
FBgn0015623	17830.5	24892.1	26310.4	20556.6	28164
FBgn0025620	5099.19	2827.7	17462.6	10368.3	21159.8
FBgn0004654	11681.4	14197.9	30917.7	13197	20768.3
FBgn0041184	7218.81	18881.5	1393.3	5601.55	1825.96
FBgn0038924	21299.5	13468.8	30268.2	18492.1	28988.8
FBgn0034580	12124.9	6842.47	6985.03	10226.1	8909.5
FBgn0264785	23426.4	18191.4	31650.5	19853.2	25758.6
FBgn0051974	14748.6	10680.9	20115.4	17408.6	18774.3
FBgn0035583	22711.6	25599	12411	17991.6	12776.5
FBgn0262116	21440.4	11341.8	15442.5	13513.4	14530.4
FBgn0266019	8890.72	13905.5	19449	11964.2	17144.6
FBgn0003721	37808.8	48056.7	30184.9	36945.3	29907.5
FBgn0017566	20837.2	29583.7	23646.6	24100.6	25138.5
FBgn0036831	37530.1	9766.73	33576.4	31772.6	43741.5
FBgn0020279	11163.8	21105.9	13657.1	15394.8	14820.6
FBgn0030774	34393	30958.5	28779.8	29425.5	25665.7
FBgn0032076	10203.6	6569.62	26806	14097.4	22855.3
FBgn0039756	23599.7	28762.5	26052.1	26970	28831.1
FBgn0036767	21280.7	16615.4	22460.3	25161.2	16137.1
FBgn0024957	12855.5	14057.9	21743.4	18368.7	18153.1
FBgn0022097	32829.6	26024.2	31223.1	28906.2	29992
FBgn0011230	13573.5	22307.1	18723.8	15167	17212.4
FBgn0038082	11882.8	14693.1	15146.3	6586.54	11418.2
FBgn0033927	16188.8	15943	27273.8	15472.4	12065.5
FBgn0034335	13134.1	13884.3	24224.6	5714.97	6684.73
FBgn0030946	11754.4	13778	12241.9	16898.2	14194.2
FBgn0031865	10441.6	12301.2	14681	21139.6	16244.6
FBgn0001941	38441.2	31232.3	34406.9	31675.1	32641.7
FBgn0025836	12452.6	15981.1	18538.7	17904.1	21365.5
FBgn0042135	19580.7	21777.4	24344.1	21638.1	23217.5
FBgn0040383	11051	5383.44	22483	13435.8	23149.7
FBgn0034085	8456.56	10824.5	13974.3	11162.3	16756.2
FBgn0004507	11289	17320.6	18330.9	12056.8	16785.4
FBgn0035397	11925.6	12265.8	27487.5	17358.8	25929.8
FBgn0037974	2119.62	1303.12	35901.1	7368.57	11208.4
FBgn0034394	11583.3	9694.97	15097.5	15248.5	17874.3
FBgn0016726	31325.7	16622.5	30462.5	20450.1	34459.3
FBgn0033124	22893.2	19833.8	20816.3	24873.7	19749.4
FBgn0263593	16634.5	25146.3	27064.3	28856.4	27870.6
FBgn0261822	46134.9	51225.5	44319.9	42244.4	47230.6
FBgn0038032	11445.5	8740.89	3198.04	14232.7	3734.39
FBgn0030245	27848.3	20050.8	17909.3	15858.4	15628.7
FBgn0033212	10348.7	15475.3	19737.6	14496.4	17601.8
FBgn0001285	6496.62	5122.11	6980.82	3127.12	4740.81
FBgn0050160	19220.6	19967.5	24210.3	25002	23308.4
FBgn0267828	12646.8	12822.1	21449	17594.6	22079.6
FBgn0015521	29237.4	15124.5	26925.4	19621.3	29058.7
FBgn0031285	66020.3	55058.7	65874	58027.3	57744.7
FBgn0039528	9370.79	15485.9	13340.7	11609	11474.6
FBgn0032435	17396.3	24992.2	16187.1	19895.9	17077.8
FBgn0050011	6277.46	11643	13852.3	13600.9	15843.7
FBgn0266488	12902.4	26566.4	14096.3	13362.1	16224.8
FBgn0015776	19446	17436.6	24200.2	23319.5	26584.4
FBgn0041094	12788.7	18579.4	17907.7	12657.7	13887.3
FBgn0011760	16301.6	13658.4	10670.2	10900.6	10072.5
FBgn0037270	19292.6	15427.4	19136.1	16995.7	19446.6
FBgn0051267	7871.09	6687.44	10231.9	6748.72	9295.78
FBgn0038147	6264.93	3553.23	11789.2	6417.4	8754.99
FBgn0031969	20603.4	25493.6	15397	20284	15717.4
FBgn0052672	38644.7	25624.7	55703.5	38781	43096.3
FBgn0262515	60135.2	63276	68158.3	64712.3	66514.3
FBgn0031489	25528.3	15534.6	3992.29	9695.75	4814.93
FBgn0035359	9033.69	9555.89	5022.96	10651.9	5780.63
FBgn0043884	8594.32	16898	13258.3	12620.9	14057.5
FBgn0027843	15757.8	15341.5	34009.7	18442.3	26246.2
FBgn0263081	21997.7	17155.8	24822.9	20192.4	21086.7
FBgn0266450	3733.08	6256.02	3787.83	8727.67	7403.01
FBgn0003149	10245.4	22542.8	15142.9	15611.7	14003.2
FBgn0022023	18579.8	13925.9	19451.6	16846.4	19204.4
FBgn0019928	3248.83	2543.34	8051.04	5266.25	5885.03
FBgn0036770	12915	15138.7	5800.38	13025.8	9191.38
FBgn0264357	14807.1	19165.8	33753.1	23946.4	30562.1
FBgn0037094	13338.7	16402.8	23406	16258.4	20138.8
FBgn0004828	30173.5	26834.8	33495.7	31471.1	34024
FBgn0013278	2115.45	37996.8	796.775	589.008	21666.1
FBgn0033221	16133.5	9654.22	18532	13605.9	15444.9
FBgn0030674	5708.68	11440.1	9880.17	8837.11	10756.3
FBgn0053514	15883.1	10476.3	22389.6	12292.6	19101
FBgn0010359	7555.91	5208.04	10199.9	6452.23	6071.91
FBgn0264693	16519.7	20267	21934.4	20100.9	21102.4
FBgn0043471	37662.7	26784.3	29304	33117.8	26961.3
FBgn0034145	10425.9	12745	13636.9	15133.1	10070.4
FBgn0035101	8168.52	12980.7	14219.1	12007	12512.3
FBgn0051091	3583.84	1645.06	5973.71	5148.85	3141.4
FBgn0028692	8733.13	13643.3	12003.8	10686.7	12077
FBgn0015268	21575	17088.5	23109.8	19858.1	23394
FBgn0283494	13335.6	10467.5	12848.5	8369.49	11484
FBgn0004921	19586.9	13823.1	13907	13622.8	12290
FBgn0032715	23378.4	16155.6	17117.6	19406.4	17125.8
FBgn0035173	14560.8	18515.6	23294.1	19200.5	20818.4
FBgn0001125	15997.9	14399.8	21125	13457.6	20889.4
FBgn0028695	10562.6	15761.4	14827.4	12942.3	13701.5
FBgn0051041	9270.6	8822.39	1389.1	7328.77	3357.51
FBgn0037636	23378.4	29783	30679.6	25427.8	28004.3
FBgn0033494	7664.45	7626.47	13677.3	12079.6	17033.9
FBgn0038197	6784.66	6864.62	12527.1	8929.64	14172.3
FBgn0027588	20742.2	26530.1	28701.6	21800.3	26919.5
FBgn0037249	16470.6	24637.9	23746.7	22095.8	25292
FBgn0052423	16226.4	21274.2	9510.81	13621.8	9999.44
FBgn0031190	15350.8	12328.7	24105.2	17566.8	21570.1
FBgn0029762	7347.18	10515.3	5717.09	10776.3	6955.13
FBgn0087013	22351.5	28153.9	28397	25014.9	28388.5
FBgn0001168	11759.7	15004	16020.5	13841.7	12492.5
FBgn0004169	18779.1	25219	18365.4	20510.8	16335.5
FBgn0037070	15762	11582.8	19473.4	15623.6	19645
FBgn0037354	13981.6	9565.64	44078.4	15483.4	27293.3
FBgn0050115	8935.59	14786.1	10896.5	12237.8	10413.9
FBgn0037186	3069.33	2838.33	6932.02	5326.94	8926.2
FBgn0035871	20160.9	15715.4	16405	11829.9	13012.4
FBgn0030600	10351.8	12668	21770.4	13457.6	16887.7
FBgn0035300	3833.27	2029.53	13508.1	6735.79	12135.5
FBgn0085424	17020.6	24426.1	15051.2	14727.2	12658.5
FBgn0022893	11924.6	13793.9	3870.29	7549.65	4172.87
FBgn0261797	8080.86	16345.2	11361	12613.9	12750.4
FBgn0039349	13319.9	10721.7	22320.6	12305.5	17588.3
FBgn0022700	6654.21	23466.7	2112.67	10565.3	2156.9
FBgn0039941	5431.07	4311.54	10148.6	7424.29	9919.05
FBgn0261675	13046.5	16704.9	13456.8	11470.7	8480.41
FBgn0026428	5878.79	5379.9	13265	8373.47	14020.9
FBgn0000455	12809.6	10153	16397.4	12781.1	14822.7
FBgn0036381	21892.3	10801.4	25027.3	26372	34272.4
FBgn0011672	10375.8	7260.6	18630.4	11044.9	15508.6
FBgn0260866	5233.82	5400.27	10792.2	8259.05	10890
FBgn0000318	20712	13930.3	20334.2	13627.8	15795.7
FBgn0012036	28825.2	23137.2	36836.7	30764.7	38987.1
FBgn0000024	3095.42	2880.85	15089.9	7525.77	11941.3
FBgn0051547	6550.89	12450	11166.6	8443.11	8451.18
FBgn0261283	15025.2	17269.2	22690	20320.8	20703.6
FBgn0263930	11018.7	12637.8	9617.67	12252.8	10861.8
FBgn0264296	8003.63	4617.16	12482.5	7822.27	10832.5
FBgn0266557	7918.05	14782.5	12796.4	12604	13288
FBgn0035476	4324.82	2289.98	14992.3	5841.33	11806.6
FBgn0034877	35664.1	24551	24153.1	26678.5	26621
FBgn0010651	10755.7	11623.5	8734.23	15147.1	15137
FBgn0264489	9648.39	13771.8	15317.9	13580	13332.9
FBgn0266410	28751.1	31238.5	43926.1	33530.7	41359.1
FBgn0085446	10005.3	17628	16677.6	15972.9	15218.4
FBgn0034432	15701.5	14461.8	17153	16213.6	19059.3
FBgn0051352	19259.2	27514.3	23150.2	23590.2	24448.4
FBgn0034718	20463.6	37693.8	13521.6	23099.7	17336.7
FBgn0266098	5270.35	9769.39	10224.3	7928.73	10632.1
FBgn0001225	2738.5	30987.8	1607.01	1094.44	28388.5
FBgn0037891	14883.3	19399.7	11977.7	12666.7	13194.1
FBgn0036449	5229.65	6217.93	4318.74	8702.79	5540.51
FBgn0051694	7528.77	8782.53	10123.3	10292.7	8125.45
FBgn0038466	22995.4	28872.3	25358	26953.1	26045.7
FBgn0265901	5693.02	3517.79	12484.2	6185.58	10916.1
FBgn0259111	6336.94	8751.52	15153	7748.64	13296.4
FBgn0051992	11394.4	14237.7	16776	14251.6	16775
FBgn0028381	31276.7	29925.6	27123.1	26122.3	24522.5
FBgn0053080	10687.9	9561.21	19399.4	12666.7	16993.2
FBgn0029896	2213.55	810.572	7568.1	3939.99	12622
FBgn0039309	4874.81	4319.51	24676.5	7034.27	6412.25
FBgn0266717	8681.99	13123.3	19906.7	14879.4	21364.4
FBgn0033075	6865.02	7635.32	18433.5	11799.1	18478.8
FBgn0050025	7974.41	5542.9	10998.4	7257.14	6772.43
FBgn0261955	42020.9	56984.6	34019	44170.6	43003.4
FBgn0027598	13644.5	18506.7	12873.8	14056.6	12173
FBgn0002939	1313.93	3041.2	8240.35	3076.37	3349.15
FBgn0002431	6660.47	11289.5	10382.5	9942.5	11240.8
FBgn0020621	8742.52	11726.3	12765.2	11296.6	12191.8
FBgn0035032	37227.5	26169.5	22959.2	24093.6	25301.3
FBgn0015575	5130.5	3069.54	17249.7	9325.63	12908
FBgn0047135	19048.4	11312.6	13657.1	12021.9	13996.9
FBgn0039760	7152.02	6631.63	8846.13	9111.72	8365.57
FBgn0035001	10389.4	16599.5	14472.4	15527.1	15181.9
FBgn0034628	14037.9	11628.8	25146.8	15789.8	20516.7
FBgn0024352	6588.46	8060.54	2508.96	3487.29	2826.11
FBgn0034753	25876.9	18233	23639	18378.6	22273.7
FBgn0019624	51547.2	33599.3	39258.2	38570.1	40681.6
FBgn0037290	6034.29	4029.83	3484.1	3296.26	2661.16
FBgn0043364	5276.61	5217.78	5151.69	9204.25	8909.5
FBgn0085261	10797.4	12301.2	8751.9	12839.8	11928.7
FBgn0027932	19522.2	37600.8	6205.08	17801.6	6730.67
FBgn0010488	14812.3	25754	18303.1	18379.6	18883.9
FBgn0027779	34531.8	36581.2	38601.1	37037.9	38440.1
FBgn0037637	14215.3	9337.97	15316.2	10084.8	12002.9
FBgn0033543	6124.04	3995.28	5618.65	3596.73	4427.61
FBgn0010341	21956	23703.3	19497	20201.4	19655.4
FBgn0031248	7325.27	7772.63	2746.22	9118.68	3890.99
FBgn0001258	8258.27	16441.8	11258.3	11123.5	12287.9
FBgn0040252	7189.59	5246.13	11580.6	7097.95	12084.3
FBgn0036622	26924.7	28855.5	22388.8	24826.9	21323.7
FBgn0011202	9145.36	10603.9	14177	11453.8	13545.9
FBgn0004228	24803	20935.8	18608.5	17468.3	16630.9
FBgn0033224	8308.37	9172.31	18758.3	12288.6	14600.3
FBgn0002578	10374.8	7623.81	9806.13	11702.6	16387.7
FBgn0029843	3933.46	3629.41	7902.12	6116.93	7350.81
FBgn0038400	15374.8	12535.1	10804.8	11104.6	11142.6
FBgn0052483	5374.71	5271.82	14278	9358.46	11128
FBgn0025366	16077.2	8671.79	19531.5	14930.2	19707.6
FBgn0261243	12968.2	24211.7	7425.91	11201.1	8291.45
FBgn0029506	9945.83	12063.8	5325.85	9310.71	5542.6
FBgn0053306	14018.1	3847.34	19145.3	11905.5	12074.9
FBgn0003429	954.925	952.312	8227.73	3389.78	6119.93
FBgn0003891	12777.2	16798.8	18273.7	15349	19264.9
FBgn0259176	30153.7	27330	43794	35288.8	39040.4
FBgn0031170	17136.5	21316.7	15451.7	21416.2	18431.8
FBgn0032444	11571.8	13496.2	5536.2	7281.02	6195.1
FBgn0028983	13279.2	14250.1	10904.1	13127.3	11531
FBgn0031066	42252.6	28719.9	31394.8	31995.5	32143.7
FBgn0051072	35338.5	39270.7	41712.5	32741.7	36760.3
FBgn0013770	37991.4	36258.7	42782.7	35288.8	37277.1
FBgn0052190	17010.2	15501	16436.1	11417	13472.8
FBgn0034647	9742.32	12224.1	4499.63	10765.3	5607.33
FBgn0038484	4756.88	4458.59	4577.04	8523.7	7173.33
FBgn0032704	28884.7	27623.2	26128.7	25817.9	25034.1
FBgn0022764	6356.77	9625.88	11734.5	9279.86	11779.5
FBgn0263235	14852	7797.44	20218.9	15080.4	18158.3
FBgn0032945	2473.41	2254.54	8976.55	4520.04	5513.37
FBgn0032208	8575.54	13169.4	12856.1	11708.5	13322.5
FBgn0051259	4700.53	6579.37	2701.63	8555.54	4817.02
FBgn0010019	1529.97	371.18	2871.59	4473.28	11097.7
FBgn0019968	6108.39	10608.3	8715.72	9629.09	9341.71
FBgn0033301	6001.94	2951.72	2137.91	2206.79	2788.52
FBgn0263231	11879.7	19861.2	14625.5	14858.5	15192.3
FBgn0028539	10766.1	11303.7	8052.72	10530.5	9121.43
FBgn0036007	14966.8	17113.3	8040.94	11199.1	10337.7
FBgn0035906	12242.9	7899.31	17174.8	9252	14067.9
FBgn0039085	9070.22	7692.91	7268.57	5748.8	6830.89
FBgn0036752	19042.1	23938.9	17863.1	24435.9	16796.9
FBgn0037899	13062.1	7459.92	14803	12593	16373.1
FBgn0032949	42145.1	32724.1	45215.9	35102.7	39808.8
FBgn0039006	7137.41	8207.6	11660.5	7594.42	9763.49
FBgn0262579	16997.7	28526.8	22578.1	26491.4	23470.2
FBgn0036921	25959.3	20131.4	18667.4	17563.8	17000.5
FBgn0012034	18046.5	16175.1	34436.3	24546.3	28547.1
FBgn0001186	13115.3	14646.1	13661.3	15617.7	13350.7
FBgn0039316	3230.05	779.567	174.163	116.409	96.048
FBgn0019830	12000.7	9414.15	15821.1	11983.1	15411.5
FBgn0026439	2590.3	2555.74	6779.74	4058.39	4551.84
FBgn0261361	7944.14	6908.02	13717.6	9657.94	13355.9
FBgn0000721	5106.5	6183.38	10367.3	8326.7	10317.9
FBgn0031561	12671.8	8015.36	12800.6	8893.82	9201.82
FBgn0013763	12856.5	9227.23	14943.5	12698.5	11193.8
FBgn0000256	5851.65	5625.28	17088.2	9600.24	13569.9
FBgn0262508	7370.14	10199.9	13604.9	12435.8	12722.2
FBgn0262516	7734.37	6725.53	13369.3	9437.06	13116.8
FBgn0261802	11421.5	16179.6	17011.6	13342.2	17399.3
FBgn0032901	7259.52	7600.78	17768.8	10707.6	13663.9
FBgn0023095	10271.4	14485.8	10969.7	10322.6	9626.73
FBgn0267330	14474.2	10766	12702.1	9179.37	10371.1
FBgn0037358	15629.5	11935.3	12529.6	10609.1	11646.9
FBgn0023143	17504.9	32005.6	16594.3	18273.2	16206
FBgn0085370	5493.69	7156.07	9521.75	8673.94	9177.81
FBgn0266411	5420.63	8507.91	10407.7	9460.94	11260.6
FBgn0020235	39355.4	35746.7	29426.8	30305.1	31150.9
FBgn0004876	8560.93	11061	13734.5	13663.6	14869.7
FBgn0037203	7340.92	7645.07	4800	11204.1	7412.4
FBgn0015019	11958	16600.3	6009.04	8286.91	6293.23
FBgn0015622	19283.2	19860.3	25184.6	17996.6	20394.5
FBgn0030932	3477.39	4155.62	1962.91	3894.22	2431.48
FBgn0040660	21474.9	17340.9	14947.7	15686.3	16015
FBgn0011455	15364.4	9508.06	11488.9	11382.2	11415.1
FBgn0027493	25777.8	26215.6	26535.9	22269.9	27605.5
FBgn0032387	8675.73	8187.22	16967	13700.4	16050.5
FBgn0032833	44137.4	32538.9	35258.3	35311.6	36144.3
FBgn0052626	11771.1	12410.2	19014.9	16167.9	18381.7
FBgn0034400	7099.84	11796.3	10369	10174.3	10270.9
FBgn0016687	21657.5	17822	19540.7	15317.2	15573.4
FBgn0039298	5631.45	3611.7	4736.06	6304.97	5380.78
FBgn0000251	5927.84	7179.99	4895.91	5388.63	4623.88
FBgn0031830	26366.4	17276.3	19437.3	18821.4	19461.2
FBgn0033544	20538.7	18334	25648.2	24426.9	24120.6
FBgn0261618	14665.1	18316.3	40741.5	21211.3	35388.5
FBgn0034723	13324.1	25663.7	7872.67	16294.2	9744.7
FBgn0035147	16704.4	18874.4	11585.6	12593	12538.4
FBgn0004117	12796	15311.4	12780.4	14997.8	11360.8
FBgn0034490	5582.4	6326.01	2970.03	9669.88	5365.12
FBgn0036318	24408.5	22588.8	19019.9	20137.7	18025.7
FBgn0031741	6337.99	7467.89	13672.2	12777.1	15051.4
FBgn0020370	7315.87	10903.3	10635.7	9734.55	11232.4
FBgn0028540	3004.62	2118.12	11431.7	4036.5	9140.22
FBgn0263748	20560.6	4315.08	18834	20129.8	22389.6
FBgn0034883	4880.03	3420.35	10873	5675.17	9396
FBgn0261836	17340	42853.1	20139.8	22867.8	23693.6
FBgn0003888	17150	41145.2	896.897	13337.3	1414.62
FBgn0010053	9442.8	7008.13	13024.4	9725.6	16839.7
FBgn0086708	8474.31	22215	8700.58	7486.97	15428.2
FBgn0033879	18441	13769.1	19742.7	14619.7	21098.2
FBgn0001091	27829.5	25277.5	36219.2	25943.2	34129.4
FBgn0016694	23267.8	25036.5	25045.8	26792.9	29121.3
FBgn0029990	2692.58	2053.45	13819.5	4556.85	6597.04
FBgn0031294	11392.3	18190.5	18706.1	15011.7	19074.9
FBgn0003557	11256.6	15671.9	14257	13067.6	15273.7
FBgn0005666	5689.89	11133.6	8437.23	9239.07	7945.89
FBgn0053192	4566.94	2570.8	12900.7	1682.45	5257.59
FBgn0035600	34261.5	29983.2	27225.8	26953.1	27396.7
FBgn0038294	18691.5	22571.1	21325.3	22803.2	20606.5
FBgn0039537	11705.4	10764.2	7303.91	7721.78	7914.57
FBgn0285963	8170.61	25337.7	5815.53	11265.8	6770.34
FBgn0031579	18981.6	12955.9	21369	17698.1	19279.6
FBgn0086346	11509.2	18096.6	12077	12518.4	11766.9
FBgn0038482	5197.3	3061.57	4623.31	3269.39	4564.37
FBgn0037912	16547.9	13601.7	18226.5	13904.4	20016.6
FBgn0039970	17636.4	9907.58	17614	13467.6	15321.7
FBgn0039637	12160.4	15311.4	14840.9	14698.3	14524.1
FBgn0062412	6582.2	4686.26	11068.2	7074.07	3612.24
FBgn0035121	19173.6	26663.8	20466.3	22635	26164.7
FBgn0263594	25596.2	27008.4	21104.9	22468.9	21694.3
FBgn0038938	2140.49	1636.2	6364.94	2619.69	6459.23
FBgn0004427	14207	5895.47	7976.16	9352.49	8799.88
FBgn0014868	13963.8	11612.9	12847.7	9338.57	10823.2
FBgn0261445	14749.7	15702.1	14426.1	16009.7	18522.7
FBgn0014427	4575.29	5160.2	6466.75	4693.16	6243.12
FBgn0030593	1583.19	1647.72	19469.2	2411.75	6282.79
FBgn0265512	8020.33	5641.23	15303.6	8738.61	11461
FBgn0016977	7141.59	13811.6	11982.7	11853.8	13090.7
FBgn0052068	9270.6	3569.18	14962.9	7577.51	11808.7
FBgn0033302	6327.55	5260.3	1840.07	1441.68	1577.48
FBgn0023172	7818.9	13094.9	11629.4	11379.2	10967.2
FBgn0261703	5509.34	5683.75	14612.9	6489.04	13336.1
FBgn0037714	7971.27	3302.53	11095.1	7773.51	11263.7
FBgn0267385	30385.4	38580.6	39237.2	33523.7	39369.3
FBgn0040069	4319.6	8346.68	574.654	4811.56	914.544
FBgn0063497	11708.5	6822.98	11361.8	8628.17	10208.2
FBgn0041775	7841.86	11548.2	11811.1	10664.8	11503.8
FBgn0038662	7900.31	5103.5	10247.9	7875.99	10141.4
FBgn0002524	10810	11715.6	8741.8	10389.2	9064.01
FBgn0027356	6178.31	5836.12	5903.03	7786.45	8118.15
FBgn0028940	6503.93	17474.7	4831.97	2300.32	7444.77
FBgn0259238	16031.3	9483.25	13556.9	9778.33	12611.5
FBgn0003943	29025.5	37440.5	31731.3	27040.6	26338
FBgn0026718	5222.34	3543.48	7809.57	3305.21	5005.98
FBgn0035142	7156.2	10304.5	13284.3	11447.9	14024.1
FBgn0266918	3084.98	2823.27	6848.73	4153.9	5128.13
FBgn0261547	4866.46	8237.72	8375.81	6511.92	8239.25
FBgn0264294	28114.5	19056	22012.7	18123.9	19916.4
FBgn0030731	26663.8	29999.1	34602.1	32390.5	33358.9
FBgn0014020	43070.8	43814.3	25275.5	32567.6	22437.7
FBgn0031732	7322.13	5597.82	14653.2	10533.5	13996.9
FBgn0030703	23573.6	17391.4	24579.7	18400.5	21716.3
FBgn0035049	11989.3	18616.6	10226.8	13694.4	10764.7
FBgn0032006	5079.37	8180.14	8419.56	7133.76	8158.86
FBgn0033327	2969.14	2197.85	10043.4	10180.3	7724.56
FBgn0010352	20508.4	28217.7	26479.5	28245.5	29280
FBgn0031930	4659.82	3485.9	8204.17	6200.5	5486.22
FBgn0028532	6805.54	3427.44	12196.5	7387.48	8372.88
FBgn0283427	8720.6	14214.7	24164.1	15140.1	12552
FBgn0019644	30876.9	23730.7	22737.9	23949.4	24592.5
FBgn0010395	9312.34	11104.4	7226.5	8299.84	7654.61
FBgn0003159	7909.7	11888.4	13703.3	13224.8	16921.2
FBgn0037718	9364.53	7504.22	9681.61	6502.97	6402.85
FBgn0016693	18951.3	29125.7	13456	17792.6	14262.1
FBgn0040070	21037.6	14991.6	21233.6	13789	16232.1
FBgn0033624	15824.6	9093.47	12789.6	12123.4	15140.1
FBgn0039714	33849.2	27748.1	6434.78	13093.5	6894.58
FBgn0051148	5741.03	7792.12	10000.5	5901.03	6727.54
FBgn0013771	9358.26	6598.85	15317.1	9137.59	12346.3
FBgn0086450	8276.02	12170.1	9908.78	13248.7	10983.9
FBgn0051729	10266.2	12725.5	12669.3	11024	11817
FBgn0010387	24390.8	16468.3	24902.8	21032.2	24394.1
FBgn0032120	5801.56	9620.56	8313.55	8651.06	9508.75
FBgn0014863	6626.03	9171.43	5985.49	7478.02	5739.91
FBgn0052000	14800.8	13565.3	18207.2	13706.4	18259.6
FBgn0039081	13368.9	11363.1	14994.8	14906.3	13347.5
FBgn0263199	7681.14	4890.01	17688.1	7624.27	13593.9
FBgn0038391	9296.69	12978	8227.73	12025.9	11193.8
FBgn0053109	3638.11	0	444.242	5805.51	3656.09
FBgn0035355	12838.8	7187.96	10358.9	9159.47	9545.29
FBgn0021906	30178.8	25362.5	23453.9	25332.3	25758.6
FBgn0001224	4479.28	12042.5	250.727	1418.79	5551.99
FBgn0263260	6325.46	3556.77	3875.34	3268.4	3493.23
FBgn0040384	13418	11665.2	16568.2	12164.2	15477.3
FBgn0051446	2811.55	3018.16	6942.12	5466.23	4825.37
FBgn0036298	12850.3	15475.3	12167	11896.6	10953.7
FBgn0030955	9189.2	8071.17	4051.18	4932.94	3713.51
FBgn0003076	7218.81	5067.18	10289.9	5818.45	7968.85
FBgn0046689	10698.3	7940.06	2709.2	4210.61	3364.81
FBgn0037671	50088.2	44297.1	47867.9	47322.6	47396.6
FBgn0032859	15536.6	14318.3	10367.3	11887.6	10136.2
FBgn0262475	8388.73	11290.4	10913.4	11144.4	11698
FBgn0035495	5711.81	2684.19	7922.31	4956.82	7132.61
FBgn0030089	9660.92	15935.9	12814	12470.7	13014.5
FBgn0030087	5606.4	7028.5	11812	7441.2	10822.1
FBgn0036258	13640.3	13409.4	15260.7	12635.8	14912.5
FBgn0033902	15538.7	11625.3	16466.4	14903.3	16811.5
FBgn0023170	7487.03	3552.34	8582.79	4093.21	8324.86
FBgn0262716	21016.7	20562	12897.3	16163.9	13178.4
FBgn0027547	11118.9	7398.8	13262.5	10640.9	12172
FBgn0023537	14872.8	17177	13191.8	11247.9	16293.7
FBgn0050463	8385.6	10953.8	11493.1	11486.7	12368.3
FBgn0027363	7869	9781.79	9390.5	8363.52	7722.47
FBgn0039304	8898.02	7437.77	6005.68	7050.19	5930.97
FBgn0011834	14529.5	7634.44	9300.47	6211.45	7778.85
FBgn0040850	8929.33	7244.66	4988.47	5377.68	3849.23
FBgn0015568	2330.43	2106.6	4586.29	3698.22	3924.4
FBgn0265523	4580.51	8342.25	7807.04	7265.1	8697.57
FBgn0014906	11055.2	16290.3	7377.11	11571.2	7011.51
FBgn0050489	2334.61	1290.71	9654.69	3222.63	6614.79
FBgn0038756	11089.7	2015.36	9461.17	7599.4	10655.1
FBgn0003053	11416.3	20678	11878.4	15287.3	13790.2
FBgn0040609	3017.15	2573.46	1277.2	4827.48	2451.31
FBgn0267975	11937.1	11814	9848.2	12022.9	10601.8
FBgn0041789	10188	12833.6	11471.2	11694.6	10858.6
FBgn0027291	22659.4	27866.9	20864.2	21562.5	23901.3
FBgn0024734	13385.6	14184.6	11399.7	14770	15596.3
FBgn0037007	12833.6	8716.97	29040.6	15864.4	21299.7
FBgn0262512	23138.4	14118.1	18436	17839.4	17869.1
FBgn0026409	77858.2	80880	78720	74516.5	79981.9
FBgn0001230	1273.23	33167	953.269	408.923	28301.8
FBgn0032025	8525.44	6787.55	6717.47	11569.2	7993.91
FBgn0040507	4547.11	5128.31	9295.42	7185.5	9729.04
FBgn0033292	6360.95	6846.9	8179.77	9362.44	9916.96
FBgn0034717	14764.3	16094.5	22163.3	17768.7	20669.1
FBgn0024947	12697.9	16801.4	13334.8	10955.4	13321.4
FBgn0003676	10045	12541.3	5324.17	6554.71	5762.88
FBgn0030670	14731.9	13167.6	9868.39	10171.3	8532.61
FBgn0032002	11777.4	12093.9	1192.22	4892.15	1092.02
FBgn0260442	9161.02	22223	10806.5	14320.3	11894.3
FBgn0038981	7978.58	10870.5	4181.59	8259.05	5197.03
FBgn0035720	10461.4	15315.8	13109.3	12555.2	13205.6
FBgn0002069	22927.6	27097.9	20481.4	16127.1	18906.8
FBgn0033638	4254.89	4810.28	10621.4	6402.48	8165.13
FBgn0031636	4649.39	4530.35	3637.23	6323.88	4357.66
FBgn0267507	4570.07	39111.2	4068.85	10629	5055.05
FBgn0029870	14339.5	16499.4	28543.4	19166.6	25800.4
FBgn0051354	840.125	30506.7	551.095	245.752	16412.7
FBgn0264775	13785.4	19273.9	1845.96	6601.47	2444
FBgn0283521	11620.9	17447.2	13246.5	15263.5	15393.8
FBgn0027335	10160.8	13234	11525	11531.4	11949.6
FBgn0259175	17461	17007.8	18222.3	16720.1	18631.2
FBgn0014133	13073.6	16081.2	16760.9	14306.3	15251.8
FBgn0259174	8300.02	10067.9	11691.6	10988.2	11658.4
FBgn0030270	4249.68	3350.37	527.537	1939.15	508.428
FBgn0035087	6562.37	7929.43	2617.49	8036.18	4054.9
FBgn0044826	12916	15056.3	15623.3	14979.9	16002.4
FBgn0260003	7669.66	12706.9	12346.2	11695.6	13562.6
FBgn0036320	22201.2	16464.8	6519.75	10262.9	5526.94
FBgn0030809	4467.8	6805.26	8890.73	7274.05	8628.66
FBgn0032897	10180.6	6510.27	7380.47	9580.34	7851.93
FBgn0037580	9093.18	11569.5	9392.18	8396.35	9852.23
FBgn0039026	8024.5	12289.7	10759.4	10521.6	11503.8
FBgn0037935	2589.26	2557.51	7093.57	3996.7	6441.48
FBgn0031703	3186.21	1925	9116.21	5891.08	12696.1
FBgn0031580	11919.3	7422.72	11619.3	9826.09	9691.46
FBgn0036262	6568.63	3232.54	14332.7	7105.91	5920.53
FBgn0034083	5314.18	8445.01	7132.27	5929.88	7436.41
FBgn0027590	26042.8	18785.8	29482.3	24530.4	28627.5
FBgn0014903	14809.2	8164.19	15096.6	11375.2	13937.4
FBgn0028327	18151.9	20844.6	19092.3	16269.4	19931
FBgn0011217	28738.5	25897.6	25998.2	24693.6	25174
FBgn0033775	2260.51	1536.99	4188.33	1993.87	2939.9
FBgn0025692	20191.2	15918.2	10426.2	12202	10179
FBgn0051523	29095.5	27082.9	29829.8	35641	31309.6
FBgn0085232	4913.43	2466.27	1993.2	4621.53	3088.15
FBgn0030276	10800.6	12210.8	12899.8	11370.2	12579.2
FBgn0285913	10228.7	9674.6	14256.1	11179.2	12043.6
FBgn0283472	13601.7	15786.2	13940.6	17037.5	17762.6
FBgn0034935	4815.33	3283.04	5911.44	3905.16	3401.35
FBgn0035438	12848.2	10091	12324.3	10366.3	11443.3
FBgn0039561	10201.5	10735.9	6269.87	7758.59	6622.09
FBgn0014037	6421.48	9334.43	9888.59	8759.51	10223.9
FBgn0038034	5466.55	3728.63	11318.9	7508.86	11815
FBgn0052654	4980.22	8177.48	9634.49	7569.55	9864.76
FBgn0036702	7526.69	12105.4	8842.77	8011.31	8556.63
FBgn0259209	6579.07	6268.42	5162.63	7177.54	5277.42
FBgn0052656	638.704	30.1196	2626.75	2210.77	13508.3
FBgn0038878	7001.74	3446.93	7383.84	4099.18	7090.85
FBgn0031514	6651.08	8468.93	10316	11417	10354.4
FBgn0028969	9858.16	11418.9	8629.06	8219.25	7611.81
FBgn0024509	9820.59	8133.18	6560.14	6870.1	6349.61
FBgn0025864	8713.3	17877.8	9725.36	11708.5	10151.9
FBgn0033463	11438.2	12461.6	15532.5	11644.9	15046.1
FBgn0026179	7752.11	11737.8	7298.86	8925.66	7941.71
FBgn0030332	10316.3	4811.17	6767.96	4552.87	6235.81
FBgn0040942	2869.99	1916.14	7149.94	4395.67	7410.31
FBgn0044872	2886.69	2486.64	5149.17	3887.25	4518.43
FBgn0000046	4248.63	11697	4521.51	6426.36	4659.37
FBgn0010228	12829.4	10083	11913.8	12577.1	14927.1
FBgn0010621	10628.4	13276.6	6009.04	7570.55	6339.17
FBgn0034318	12158.3	5494.17	3834.11	7823.26	7255.8
FBgn0028949	1784.61	908.904	2909.45	3019.66	2444
FBgn0029881	8193.57	13104.7	9792.67	9798.23	9985.86
FBgn0021967	15476	9288.36	11537.7	10912.6	11445.4
FBgn0261671	4673.39	8905.66	7412.44	7136.75	7389.43
FBgn0028479	10609.6	15880.1	10309.3	12645.8	11759.6
FBgn0010825	4830.98	7950.69	7915.58	7217.34	8264.31
FBgn0016691	31510.4	22370	23448.9	23009.1	23836.6
FBgn0004656	6044.73	11132.7	8830.15	7851.12	9392.87
FBgn0036821	3700.73	3876.57	5898.82	5658.26	9762.45
FBgn0261611	576.086	630.74	3359.58	1580.97	2639.23
FBgn0004888	16725.3	15919.1	13155.6	14302.4	12876.7
FBgn0267384	6927.64	4468.33	6233.69	5220.48	5755.57
FBgn0013954	20395.7	15628.5	18924.9	16217.6	17959.9
FBgn0031004	14387.5	10709.3	16991.4	11152.4	15677.8
FBgn0014869	17767.9	14908.3	16455.5	13491.5	16878.4
FBgn0036501	9469.93	5308.14	7363.64	3888.25	6053.11
FBgn0029828	6343.21	5698.81	1272.15	6782.55	1910.52
FBgn0002780	13504.6	13129.5	9400.59	11357.3	10452.5
FBgn0029996	9379.14	7680.5	15903.5	10098.7	14228.7
FBgn0013279	763.94	27590.5	581.385	261.671	15981.6
FBgn0033889	10074.2	14097.8	7449.46	10144.5	7652.52
FBgn0263391	11625	17331.2	11287.8	13002	11955.9
FBgn0267350	5808.87	9997.94	10335.4	7873.01	8590.03
FBgn0031118	4882.12	7116.2	11039.6	7910.82	12546.8
FBgn0016926	11965.3	11441.9	5199.65	11906.5	6260.87
FBgn0015924	9415.66	7196.82	10749.3	9338.57	9592.27
FBgn0261458	18351.3	25318.2	13806	16139	13621.1
FBgn0025709	8339.68	8614.21	4113.44	11117.5	5958.11
FBgn0027552	11228.5	9018.17	13465.2	9303.74	11605.1
FBgn0261794	11680.3	18554.6	12180.5	12764.2	14334.1
FBgn0000536	12608.1	10125.5	10087.1	13559.1	12759.8
FBgn0039326	10697.2	8895.92	15323	9388.31	13757.8
FBgn0085442	7191.68	11145.1	9883.54	8591.36	9241.49
FBgn0038829	7066.44	6353.47	10390.9	6442.28	9548.43
FBgn0263392	6654.21	11469.4	9272.71	7730.73	9640.3
FBgn0034802	19656.8	23881.3	17540	20031.3	21262.1
FBgn0011336	15322.6	17076.1	16407.5	12190.1	15847.9
FBgn0032684	2903.39	3893.4	2366.77	4014.61	3786.59
FBgn0010226	8385.6	6879.68	15570.3	5589.61	6818.37
FBgn0032187	7548.6	10069.7	13142.2	13415.9	15992
FBgn0004057	5347.58	5623.51	17325.4	7115.86	13477
FBgn0040257	10518.8	4108.67	12199.8	4765.79	11571.7
FBgn0250869	9459.5	14823.3	10061.1	6564.66	7684.89
FBgn0038922	14690.2	15000.5	12067.7	12874.6	13269.2
FBgn0040793	17882.7	10870.5	12058.5	11128.5	12868.3
FBgn0036728	16974.7	11234.6	13352.5	12095.6	13850.8
FBgn0027492	9214.24	11829	12453.1	11055.8	12027.9
FBgn0038658	2467.15	225.011	5203.86	2604.77	7017.77
FBgn0053113	19768.5	24549.3	17154.6	19206.4	17890
FBgn0031571	6654.21	11653.6	8666.92	9312.7	8126.5
FBgn0027338	17163.6	16866.1	19890.8	18952.7	20639.9
FBgn0003371	10022	13354.5	12837.6	13043.7	12617.8
FBgn0039492	8147.65	11216	11991.2	10734.5	11651
FBgn0020386	10371.6	13333.2	12125.8	14026.8	12634.5
FBgn0041092	4514.76	7330.58	8698.05	6689.02	8732.02
FBgn0031693	5269.31	2793.15	6861.35	4454.37	7205.69
FBgn0033688	5568.83	9478.82	7360.28	7305.89	8593.17
FBgn0265186	16199.3	19144.6	11042.9	13912.3	10504.7
FBgn0262114	7460.94	9786.22	12029	9416.17	10566.3
FBgn0023507	18845.9	16495.8	18986.3	20798.4	19964.4
FBgn0031968	6574.89	4152.08	8786.4	6602.46	7794.51
FBgn0039620	8392.9	6317.15	7116.28	10773.3	7865.5
FBgn0035484	2921.13	2098.63	6714.11	2948.03	5408.97
FBgn0039209	4302.9	5583.65	8235.3	5865.21	6867.43
FBgn0029801	8713.3	8084.46	11949.9	9906.68	12073.9
FBgn0284257	6832.67	7183.53	6000.63	10236	7900.99
FBgn0038651	4773.58	6270.2	7490.69	6129.86	7416.58
FBgn0052054	9494.98	8454.76	10884.8	11347.4	10759.5
FBgn0011822	5201.47	4928.99	3942.65	6484.06	4422.39
FBgn0027525	9085.88	5875.1	10449.8	8455.05	10787.7
FBgn0031034	5589.7	4063.49	2890.1	6713.9	2589.12
FBgn0016797	5228.61	7398.8	7395.62	6499.98	7519.93
FBgn0020508	10928.9	11197.4	12511.1	11337.4	9977.51
FBgn0035601	14083.8	10569.3	13604.1	10874.8	11970.5
FBgn0033853	3691.33	3440.72	9629.45	5932.86	8281.01
FBgn0010379	7774.03	10615.4	6251.36	7553.63	6468.63
FBgn0031950	9267.47	7545.85	14686.1	11413	13932.2
FBgn0036801	8223.83	10011.2	12268.8	10134.5	11738.7
FBgn0032074	39466.1	31920.6	38872	35252.9	35386.4
FBgn0267505	5030.31	37145.5	4428.11	11781.2	5383.91
FBgn0042693	8255.14	8213.8	11427.4	9474.87	11626
FBgn0034160	6004.03	7058.62	1216.62	6661.16	2083.82
FBgn0037020	11702.3	7946.27	10796.4	9471.89	10372.1
FBgn0027329	9290.43	12489	5873.58	6583.56	5664.75
FBgn0039302	5284.96	9296.33	7408.24	7660.09	7779.89
FBgn0014455	8961.68	9868.61	7366.17	8095.88	7641.04
FBgn0016917	19605.7	20757.7	24074	19164.7	23241.5
FBgn0052230	17318.1	11185.9	11902.8	10112.6	11887
FBgn0032480	5856.87	6880.56	9841.47	7960.56	9980.64
FBgn0033226	13134.1	15179.4	17202.6	14795.8	15064.9
FBgn0266448	6483.05	7835.53	6352.32	7428.27	5226.27
FBgn0266486	7104.02	8773.67	4764.66	9203.25	4985.1
FBgn0032946	4995.87	5350.66	3601.05	2186.89	3080.84
FBgn0004868	26672.1	24669.7	23962.1	22409.2	21746.5
FBgn0030060	6471.57	4516.17	5593.41	3717.12	3993.3
FBgn0034345	13028.7	10839.5	9558.77	9382.34	8729.93
FBgn0086909	6426.7	4768.64	13307.9	7518.81	11193.8
FBgn0284231	162.807	3314.93	616.722	2696.3	448.92
FBgn0027528	7312.74	7135.69	10969.7	9370.4	11610.3
FBgn0053301	3365.72	2627.49	15302.8	5139.89	9267.59
FBgn0039645	1797.14	2160.64	4869.83	4141.96	5052.96
FBgn0050372	5407.07	8146.47	6570.24	7895.89	6531.27
FBgn0261393	9193.37	5533.15	12310.9	9848.97	12998.8
FBgn0024329	5014.66	8312.13	7267.73	6207.47	6789.13
FBgn0030733	12608.1	7834.65	9160.8	7996.38	9625.68
FBgn0010415	8205.05	10009.5	8801.54	9710.68	8626.57
FBgn0038535	14203.9	16673.9	10205.8	12411	11173.9
FBgn0031313	3559.83	6080.62	4253.11	4724	3460.86
FBgn0063491	9177.72	4185.74	21507.9	10545.4	18497.6
FBgn0028518	18733.2	17591.6	12349.6	14469.5	11705.3
FBgn0038682	12784.5	8685.08	11609.2	10341.5	11084.2
FBgn0051116	2740.58	2434.37	4572.83	5182.67	5345.28
FBgn0025621	3964.76	3817.22	5346.89	4116.09	5171.98
FBgn0030603	15333.1	18163	11984.4	13205.9	10988.1
FBgn0026315	10036.6	7636.21	7717.86	5057.31	7606.59
FBgn0051087	15814.2	12843.4	13915.4	13164.1	14522
FBgn0261439	19893.7	26683.3	19912.6	21717.7	23173.7
FBgn0026418	10224.5	15596.6	6262.3	8421.22	7879.07
FBgn0033423	16500.9	12519.1	18447.8	17263.3	17422.3
FBgn0036993	15332	11902.6	6646.8	9841.01	6222.24
FBgn0033413	6653.17	5087.56	5911.44	4994.63	5058.18
FBgn0053094	11854.6	12558.1	10659.3	11975.2	10752.2
FBgn0260747	14632.8	16896.2	9247.47	10394.2	10619.6
FBgn0031359	5193.12	4884.69	8950.46	6928.81	9126.65
FBgn0285910	41477.1	38135	39347.4	39312.3	40207.6
FBgn0050410	4670.26	3913.78	13498.9	5328.93	9760.36
FBgn0032381	1772.09	69.9838	1249.43	2560.99	5507.1
FBgn0035625	5439.42	8394.52	11485.5	6950.69	9289.51
FBgn0015278	6018.64	6989.52	9971.04	7688.94	9385.56
FBgn0032938	6292.07	7833.76	8296.72	7051.18	6945.73
FBgn0051075	2414.97	1173.78	6629.97	3539.02	6662.81
FBgn0020414	6331.73	4155.62	3701.17	5652.29	5136.48
FBgn0031518	4643.13	4335.45	7683.36	7133.76	9551.56
FBgn0022160	6233.62	15163.5	2581.31	5259.29	3229.09
FBgn0032779	4342.56	4764.22	6511.34	5925.9	7494.88
FBgn0085265	6119.87	4766.87	3378.09	4427.51	3180.02
FBgn0067783	4391.61	3423.01	9760.7	5869.19	7573.18
FBgn0003209	5736.85	9553.24	7278.67	7187.49	6017.62
FBgn0031381	6606.2	5343.58	1103.03	3921.08	1543.03
FBgn0028424	2873.12	2208.48	11352.6	6745.74	8899.06
FBgn0266377	3727.86	4400.12	9187.73	6773.59	9426.28
FBgn0051092	5629.36	6524.44	12483.4	9097.79	11607.2
FBgn0087002	10154.6	8916.29	25219.1	8580.42	14295.5
FBgn0039635	15682.7	16789	13892.7	13313.4	14577.4
FBgn0030263	9230.94	10369.1	7591.65	8261.04	6434.17
FBgn0033446	3955.37	4285.85	6757.02	5229.44	3543.34
FBgn0040777	10721.2	9031.46	14429.4	11353.3	12947.7
FBgn0035146	5465.51	3864.17	9067.41	5200.58	6832.98
FBgn0261617	3771.69	7676.96	6132.72	5331.92	7178.55
FBgn0029994	15351.9	11620	18128.1	16765.8	17513.1
FBgn0032820	6374.52	3273.29	12456.4	6323.88	11130.1
FBgn0250746	10327.8	8459.18	10702.2	8251.09	9737.39
FBgn0035886	7310.65	18600.6	2701.63	2406.77	1500.23
FBgn0024244	8255.14	8696.6	5214.79	6771.6	5672.05
FBgn0035162	9985.49	14544.2	12134.2	11875.7	13948.9
FBgn0267698	8307.32	12741.5	9143.14	8950.54	8404.2
FBgn0262582	5432.11	8876.43	8014.86	7045.21	7774.67
FBgn0037098	5664.84	9536.4	7463.77	8006.33	7764.23
FBgn0085408	7656.1	11909.7	8479.3	9324.64	7991.82
FBgn0031590	10684.7	11100	8346.36	10123.6	9464.91
FBgn0036824	11552	10155.6	13885.9	13423.8	19171
FBgn0003890	13976.3	16076.8	17360.8	15717.2	18776.3
FBgn0003716	12527.8	15732.2	14099.6	13935.2	13669.1
FBgn0028538	4425.01	6787.55	6767.12	6051.26	6748.42
FBgn0003475	5630.4	8044.6	8735.91	7953.6	8297.71
FBgn0036816	10311.1	12258.7	14466.5	12385.1	17059
FBgn0037363	4243.41	6015.95	7275.3	6300	7147.23
FBgn0025637	13980.5	9833.17	12128.3	12512.4	11666.7
FBgn0004687	43411	35469.4	38771.9	35517.6	36123.5
FBgn0035266	7058.1	7578.63	9891.95	9478.85	8693.39
FBgn0010470	9556.55	7154.3	12715.6	9959.41	12803.6
FBgn0031914	3145.51	2041.05	7905.48	3968.84	5353.63
FBgn0027621	4671.3	5860.04	9804.45	8168.51	8635.97
FBgn0262739	9618.13	13119.8	16463	12691.5	16303.1
FBgn0033127	5148.25	7232.25	1906.54	4111.12	2295.76
FBgn0031929	14477.3	9172.31	10050.1	9434.08	7747.53
FBgn0001197	7028.87	7700.88	2888.41	4316.08	3096.5
FBgn0027601	2810.51	5192.09	7396.46	5349.83	5588.53
FBgn0035542	6875.46	9143.08	10173	11770.2	10247.9
FBgn0050382	6207.53	4775.73	9765.75	7762.57	8881.31
FBgn0052549	7684.28	9494.77	13233	8806.27	10891
FBgn0259700	8883.41	9819.88	10427.9	8623.2	11170.8
FBgn0029849	3392.85	3169.65	6895	3659.41	5945.58
FBgn0260855	7458.85	6623.66	5578.26	4860.31	4571.68
FBgn0025865	10131.6	12694.5	6917.72	8784.38	7304.87
FBgn0027348	5994.63	9377.83	6463.38	11450.8	9730.08
FBgn0032665	11719	6264.88	10651.7	7727.75	8378.1
FBgn0003277	4015.9	6460.66	6231.16	5637.37	6897.71
FBgn0029891	10300.7	11312.6	17184.9	13820.8	15353.1
FBgn0284225	2452.54	2255.43	5272.01	3168.9	3857.58
FBgn0000575	9970.88	8348.45	13728.6	12238.8	11035.1
FBgn0285926	4300.81	6587.34	5717.09	4886.18	5732.61
FBgn0037976	7208.38	7194.16	6629.97	5538.87	6602.26
FBgn0039130	5678.41	3725.97	3672.57	3816.61	3561.09
FBgn0034971	24376.2	22847.5	24490.5	21303.8	22771.7
FBgn0032067	2059.09	1926.77	6831.9	5520.96	2934.68
FBgn0037391	3223.78	6950.55	4996.04	3740	3309.48
FBgn0250823	9214.24	9821.65	10544.9	10017.1	10746.9
FBgn0260439	17677.1	22261.1	16293.9	17990.6	17276.1
FBgn0264490	5504.12	8718.74	7755.72	7352.65	9045.22
FBgn0020545	7915.96	8063.2	12057.6	9216.19	10109.1
FBgn0284235	9276.86	9394.66	10815.8	9227.13	11361.9
FBgn0014028	17772	19868.3	16359.5	17457.3	17091.3
FBgn0034577	15007.5	16644.6	8910.08	11863.7	8617.18
FBgn0024986	10935.2	9359.23	6057.84	7279.03	5784.81
FBgn0042134	7691.58	11609.3	10006.4	8738.61	9447.16
FBgn0261397	7592.44	11323.2	7709.45	8586.39	8677.73
FBgn0052379	4772.54	2853.39	542.682	778.048	800.748
FBgn0266455	2278.25	0	560.35	3119.16	2176.74
FBgn0033476	8032.85	8569.03	11421.6	8376.45	9991.08
FBgn0029508	5645.02	4872.29	2897.67	4519.05	3180.02
FBgn0263911	16423.7	10101.6	11829.6	11064.8	12750.4
FBgn0035498	7918.05	12101.9	6525.64	8618.22	6432.09
FBgn0020309	8990.9	14173.1	11125.4	11247.9	11561.3
FBgn0033504	7509.99	10208.8	13145.5	12418.9	12137.5
FBgn0035252	17610.3	12862	15005.8	14228.7	16155.9
FBgn0024432	7519.38	5839.66	4370.06	4457.36	4736.63
FBgn0051472	9090.05	5709.44	10610.5	7791.42	10632.1
FBgn0030396	27142.8	27180.3	32348.9	27581.9	29336.4
FBgn0032935	4693.22	6282.6	4988.47	4888.17	3652.96
FBgn0001987	8052.68	11877.8	9653	9739.53	9188.25
FBgn0265194	3566.1	5516.32	7135.63	6079.12	7054.31
FBgn0030574	3815.53	4353.17	6677.93	6368.65	5239.84
FBgn0263112	8292.71	6536.84	10073.7	8012.3	9946.19
FBgn0029504	4653.56	5729.82	7221.45	5945.8	7962.59
FBgn0037750	13389.8	16450.6	15109.3	12799	12263.9
FBgn0039051	6823.28	5537.58	8095.63	6228.36	8272.66
FBgn0030968	3386.59	1851.47	10296.7	3301.23	5974.81
FBgn0027280	8959.6	8565.49	4648.55	6363.68	4904.71
FBgn0002645	8011.98	11790.9	6069.62	8069.01	5999.87
FBgn0040723	11327.6	9027.91	14331	10672.8	13274.5
FBgn0035232	8782.18	8649.65	12455.6	10416.1	12302.5
FBgn0033391	5247.39	7229.6	3645.64	7411.35	4063.25
FBgn0040153	4959.35	4407.21	7123.01	6841.25	6761.99
FBgn0263390	5161.81	5113.25	5521.05	9267.92	7276.68
FBgn0034642	4895.69	4611.85	9179.31	5498.07	8756.03
FBgn0032961	3749.78	3978.45	1831.66	1848.61	1846.84
FBgn0050035	4105.66	4734.1	7971.11	7783.46	6576.16
FBgn0033443	3067.24	6896.51	1588.5	4983.69	1797.77
FBgn0027279	6164.74	9401.75	8133.5	8237.16	8320.68
FBgn0032022	5116.94	2961.47	3589.27	5485.14	4229.25
FBgn0015316	2245.9	1592.8	3426.05	3975.81	4717.84
FBgn0039668	4244.46	6379.16	7377.95	5560.75	6592.86
FBgn0036372	7769.85	9205.97	5330.9	6588.53	5735.74
FBgn0263110	4159.92	6491.66	6478.53	6295.02	6229.55
FBgn0038745	8942.9	9155.48	20010.2	12365.2	17404.5
FBgn0262570	6494.53	5724.5	6898.37	8705.78	8764.38
FBgn0086408	1037.37	2150.01	11248.2	4288.22	6620.01
FBgn0031990	7139.5	11198.3	9921.4	9267.92	9528.59
FBgn0036623	12878.4	11196.5	13177.5	11847.8	13241.1
FBgn0023510	6091.69	9316.71	8225.2	7968.52	8005.39
FBgn0032614	3966.85	2830.36	6368.31	4845.39	5642.82
FBgn0002022	6477.83	5759.93	10830.9	6624.35	9788.55
FBgn0016984	6542.54	8534.48	11410.6	7994.39	9365.73
FBgn0052368	22677.1	12307.4	115.267	4333.99	511.56
FBgn0030318	9671.35	11190.3	7312.32	9189.32	6937.38
FBgn0032088	12343.1	7151.64	8822.57	9732.56	8574.37
FBgn0026083	5051.19	8058.77	7250.06	6092.06	6915.46
FBgn0016119	21505.1	14710.8	16128.2	15008.8	16462.8
FBgn0037632	10075.2	12938.1	5241.72	7306.88	5606.28
FBgn0046114	11190.9	7291.61	14697	10408.1	15713.2
FBgn0040285	9560.73	11088.5	8554.18	8442.12	7968.85
FBgn0035020	8630.85	4602.99	9479.68	6911.89	7744.39
FBgn0015037	9596.21	9766.73	6368.31	6280.1	5951.85
FBgn0014391	10238	6230.33	6425.52	5729.9	7415.53
FBgn0014469	2477.59	1771.74	6764.59	4499.15	6223.29
FBgn0035812	5425.85	5738.67	10495.2	6451.23	7441.63
FBgn0034031	14658.9	10693.4	17307.8	15497.3	17142.5
FBgn0028699	2426.45	1766.43	1251.11	4263.34	2685.17
FBgn0050481	238.992	265.761	2273.37	2239.62	205.668
FBgn0050043	2105.01	2456.52	3340.23	3287.3	3312.61
FBgn0030808	4495.97	7287.18	6608.1	6069.17	6706.66
FBgn0259685	2621.61	4410.75	4609.85	4646.4	4686.52
FBgn0010424	4261.16	5512.78	3174.48	3990.73	2574.5
FBgn0035904	11124.1	9042.09	10028.3	9885.79	13431.1
FBgn0263355	3428.34	4503.77	7595.86	4628.49	7085.63
FBgn0259979	15949.9	12678.6	13106.8	13716.3	14039.7
FBgn0038421	4813.24	3199.77	3167.75	2976.88	3410.75
FBgn0283478	10058.5	10336.3	11758.1	10783.2	11437
FBgn0001961	15633.6	18579.4	10567.6	12723.4	10434.8
FBgn0053208	4869.6	8400.72	7558	7236.24	7912.48
FBgn0036191	2763.54	2094.2	4447.47	3535.04	5290.99
FBgn0010328	3815.53	6657.32	5192.08	5254.31	6067.73
FBgn0039358	14450.2	16199.9	14860.2	14509.3	16464.9
FBgn0028833	9380.18	7143.67	6002.31	5872.17	5209.56
FBgn0035244	6802.4	7254.4	11154.8	8921.68	10801.2
FBgn0051719	2943.05	2707.22	6722.52	4157.88	5661.61
FBgn0003175	3705.94	6035.44	7643.82	6350.74	6936.34
FBgn0034480	1681.29	3454.9	5035.58	1479.49	3325.14
FBgn0284226	1455.87	2141.15	1167.82	2590.84	2218.5
FBgn0038877	5628.32	5452.54	7326.62	6053.25	6575.11
FBgn0259938	5546.91	7513.96	5452.9	9442.04	8471.02
FBgn0004179	15989.5	16810.3	11512.4	13573.1	11447.5
FBgn0015577	6089.6	7707.97	4128.59	5246.35	4051.77
FBgn0004889	8818.71	9111.19	10548.2	10759.3	10257.3
FBgn0051410	13356.4	9092.58	917.09	1891.39	617.004
FBgn0001565	6514.36	4654.37	7623.63	5700.05	6961.39
FBgn0029835	10915.4	9753.44	7662.33	9625.11	8072.21
FBgn0031995	3913.63	3918.21	8823.42	5970.67	7635.82
FBgn0027287	8443	10956.5	7377.11	9671.87	7871.76
FBgn0016120	22739.7	18916.9	16739	17837.4	17144.6
FBgn0036116	2871.04	2582.31	4629.2	4634.46	4006.87
FBgn0003396	3842.66	7049.76	5473.09	6429.34	6811.06
FBgn0265101	5040.75	3671.94	2212.8	2043.62	2248.78
FBgn0263977	10347.6	6917.77	7446.1	6595.5	6652.37
FBgn0020251	3612.02	3694.97	12087.9	5460.26	9313.53
FBgn0036975	6172.05	10545.4	7092.72	7399.41	6283.84
FBgn0039319	4349.87	3346.82	7395.62	4131.02	3883.68
FBgn0032363	3216.48	4924.56	5346.05	4838.42	5250.28
FBgn0050456	10339.3	10640.2	12390.8	11239.9	13016.6
FBgn0037344	4188.1	6500.52	5485.71	6149.76	6341.26
FBgn0260635	15862.2	18858.4	14166.1	17263.3	14421.8
FBgn0263121	5853.74	4577.3	9296.26	7430.26	8572.29
FBgn0015036	4560.68	3702.06	6395.23	4142.96	6170.04
FBgn0031374	4743.32	6396.88	8908.39	7024.32	8573.33
FBgn0031260	8583.89	10049.3	7951.76	6758.67	7500.1
FBgn0031791	1166.78	804.371	4301.91	2571.94	4201.06
FBgn0036756	8590.15	6150.6	8552.5	9687.79	10012
FBgn0265178	19121.5	20617.8	21263.9	18981.6	19025.9
FBgn0034534	4736.01	2677.1	4283.4	3321.13	3615.37
FBgn0036334	8131.99	6556.33	3479.89	4287.22	3902.47
FBgn0040529	30034.7	21337.1	20266.8	22275.9	21493.9
FBgn0036760	4068.08	3185.59	8365.71	4417.56	6421.65
FBgn0024273	10247.4	14170.4	11472	11117.5	10616.4
FBgn0051363	4725.57	6135.54	1119.02	3242.53	1242.36
FBgn0262124	7805.34	8695.71	5899.67	5808.5	7028.21
FBgn0032733	2196.85	1276.54	4741.1	2788.83	4736.63
FBgn0025373	9870.69	8701.91	7742.26	7508.86	7850.88
FBgn0040342	5329.84	4182.2	8188.18	7260.12	8040.89
FBgn0029134	8827.05	7589.26	9531.85	7310.86	8562.89
FBgn0011592	3386.59	8626.61	2980.12	5113.03	4037.15
FBgn0014380	12408.8	11953.9	9618.51	11725.4	10390.9
FBgn0004103	21366.3	23617.3	17529.9	19750.7	17899.4
FBgn0263197	4333.17	8371.48	5850.87	7160.63	6095.92
FBgn0284436	8808.27	10705.8	5769.25	6825.33	5843.27
FBgn0039207	6057.25	7347.42	5752.43	4361.84	5106.21
FBgn0037936	2950.35	1656.58	5875.27	4145.94	4346.17
FBgn0003656	4224.63	5919.39	6438.14	6077.13	7673.4
FBgn0038331	11125.1	9369.86	7017.84	8206.32	7204.65
FBgn0025700	11887	9234.32	10318.5	8749.56	11205.3
FBgn0038826	13696.6	16487.8	17343.9	14948.1	18931.9
FBgn0039697	17429.7	14371.5	18152.5	16060.4	19395.4
FBgn0038613	3284.32	3842.91	4607.33	5584.63	3915
FBgn0034246	6312.94	8744.44	7685.05	6992.48	7377.95
FBgn0033428	5207.73	5244.36	4858.05	3822.58	3869.07
FBgn0283499	3376.16	6931.06	2818.58	3610.66	2684.12
FBgn0020255	20058.6	18019.5	13781.6	14004.9	14253.7
FBgn0019925	9358.26	8323.65	10665.2	7910.82	9664.31
FBgn0035763	4164.1	4207	7600.07	4905.08	6554.23
FBgn0000711	7874.22	8528.28	6846.2	7412.35	7126.35
FBgn0000667	3679.85	6613.91	5040.63	5128.95	4720.97
FBgn0263077	10214	14684.2	12665.9	13243.7	14019.9
FBgn0086355	27336.9	23779.4	29013.7	23282.7	27502.1
FBgn0040398	11539.5	8347.56	6745.24	7827.24	5094.72
FBgn0051463	3666.29	2210.25	7217.25	4345.93	4097.7
FBgn0034293	6661.51	6463.32	1949.45	4563.82	2578.68
FBgn0029831	2504.72	2036.62	4606.48	3209.7	3972.42
FBgn0266702	1598.85	597.077	4738.58	1868.51	3802.25
FBgn0004456	5065.8	10424	2877.48	5716.96	3328.27
FBgn0031815	7061.23	6132.89	9236.53	7123.81	9849.1
FBgn0261565	8461.78	12617.5	8694.69	9323.64	8242.38
FBgn0028662	38063.4	35045.1	37087.5	38043.8	36858.4
FBgn0034914	8223.83	7964.87	7637.93	6634.3	7667.14
FBgn0260938	2452.54	4367.35	4611.53	3887.25	4621.79
FBgn0037788	3458.6	1878.93	5693.53	2850.52	5633.43
FBgn0000562	5695.11	8472.47	7778.44	7745.66	8718.45
FBgn0004574	13178	15760.5	8550.81	11683.7	9050.44
FBgn0069242	10614.8	7481.18	5280.42	5061.29	4837.9
FBgn0016076	9141.19	12551.9	15645.2	13915.3	13211.8
FBgn0039203	3259.27	2137.61	2201.02	4561.83	1561.82
FBgn0265988	3147.6	4672.97	6832.74	5049.35	5424.63
FBgn0031842	7548.6	11543.8	9036.28	9173.4	9519.19
FBgn0053199	4477.19	2878.2	3834.95	4134	4108.14
FBgn0032940	3897.97	5062.75	7160.88	6767.62	7420.75
FBgn0053105	10798.5	13228.7	9592.43	10016.1	11214.7
FBgn0032850	1249.23	903.589	3504.29	2166	2938.86
FBgn0036451	2885.65	4859	4905.17	4197.68	5233.57
FBgn0250814	33355.6	37871	32741.8	33253.1	33817.3
FBgn0038404	2207.29	1746.05	5454.58	3565.89	5879.81
FBgn0019890	6699.09	8257.21	9345.91	7227.29	7842.53
FBgn0261396	7921.18	8964.13	8723.29	8224.23	7881.16
FBgn0031011	5827.65	6882.33	7570.62	8766.47	8679.82
FBgn0011016	11438.2	10558.7	9454.44	8674.94	10030.8
FBgn0032479	7700.97	10261	9733.78	8378.44	9629.86
FBgn0032839	6795.1	3369.85	8296.72	5819.44	7836.27
FBgn0010213	10756.7	8297.07	9159.96	8730.65	10178
FBgn0033377	5577.18	6487.24	3696.97	4132.01	3541.25
FBgn0053523	10630.5	9942.13	11381.2	12801	12334.9
FBgn0024807	5853.74	8379.46	6199.19	8191.39	7324.71
FBgn0037873	13892.9	9851.77	10772.9	10860.8	11296.1
FBgn0044452	3763.34	5171.72	7308.11	5158.8	5953.93
FBgn0028325	16290.1	17674.9	14829.9	14778.9	16039
FBgn0019661	3679.85	4112.21	77.4058	6528.84	49.068
FBgn0028476	4782.97	7248.2	4512.25	6891.99	5506.06
FBgn0029979	4282.03	6755.65	5102.05	5628.41	6030.15
FBgn0034576	10581.4	6973.58	7892.02	6841.25	8056.55
FBgn0052284	2155.1	3242.29	117.791	1160.11	174.348
FBgn0028494	5826.61	5942.42	8624.85	8554.55	8712.18
FBgn0026755	1469.44	1019.64	5868.54	2324.19	4470.41
FBgn0261616	4417.7	2654.07	3075.2	537.271	2548.4
FBgn0024187	5430.03	7307.55	5816.37	6696.98	6511.43
FBgn0028689	11780.5	10638.4	11500.6	9598.25	9864.76
FBgn0063494	11985.1	5139.82	25013	13134.3	20319.4
FBgn0038790	1952.64	831.833	6287.54	1410.83	6130.37
FBgn0036974	9474.11	9796.85	7084.31	8337.65	7623.29
FBgn0013995	7468.24	10354.1	9955.06	9912.65	11412
FBgn0027610	11161.7	10055.5	14909.9	13943.2	13675.4
FBgn0036398	3843.7	6392.45	6110.01	5762.73	6766.17
FBgn0027619	9796.59	7492.7	7383.84	6305.97	6431.04
FBgn0025456	5824.52	4300.9	5567.33	4214.59	4904.71
FBgn0053144	4578.42	6722.88	10050.1	7241.22	8154.69
FBgn0030086	9084.83	11713	5278.74	7660.09	6077.13
FBgn0016123	2350.26	1319.95	4641.82	2126.2	5894.43
FBgn0024555	6452.79	8435.27	6650.17	8444.11	8164.08
FBgn0250906	16971.6	16721.7	21011.5	15708.2	21803.9
FBgn0011742	17994.3	17345.4	12554	14119.3	12137.5
FBgn0013987	13305.3	13112.7	11122.9	11227	9896.08
FBgn0262146	3606.8	2051.68	3052.48	965.098	2282.18
FBgn0263241	4208.98	4377.98	11291.1	4990.65	6910.24
FBgn0039091	3274.92	2917.17	1448.83	3091.3	1329.01
FBgn0036913	3270.75	5182.35	4681.37	4623.52	5090.55
FBgn0028331	13835.5	16165.4	19470.9	14701.3	18851.5
FBgn0037906	9602.47	11342.7	9046.38	13811.8	9125.61
FBgn0003996	5936.19	17184.1	2747.9	5390.62	7201.51
FBgn0261885	4517.89	8178.36	6690.55	6244.28	6914.41
FBgn0034187	16554.1	18227.7	47.1166	4645.4	101.268
FBgn0037215	12338.9	12830.1	18935	13636.7	15040.9
FBgn0038947	17607.1	13738.1	16965.3	14239.7	15175.6
FBgn0041111	2580.91	4093.61	4647.71	4442.43	4886.97
FBgn0011361	17910.8	12821.2	10483.4	10869.8	10258.3
FBgn0004237	7188.55	9225.46	6994.28	7139.73	7694.28
FBgn0028394	3890.67	3350.37	5928.27	4395.67	5693.98
FBgn0262870	4265.33	4815.6	6570.24	6573.61	7214.04
FBgn0036023	4383.26	3327.33	6161.33	10978.2	2580.77
FBgn0261268	4745.4	5844.09	6919.4	6193.54	6415.38
FBgn0033981	2666.48	2259.86	5681.75	4464.32	5147.97
FBgn0028582	11977.8	11705.9	12408.5	10224.1	11372.3
FBgn0037001	24424.2	21832.3	20093.5	21451	21167.1
FBgn0005649	6321.29	7948.92	7025.41	6575.6	6651.33
FBgn0042138	11619.8	10435.6	9649.64	8894.82	8622.4
FBgn0000541	5473.86	7145.44	7629.52	7319.82	9050.44
FBgn0283450	9473.06	5985.83	11175.9	7515.82	9276.99
FBgn0029709	8493.09	5868.01	6544.99	5929.88	6025.97
FBgn0261710	5676.32	11678.4	7077.58	7453.14	6998.98
FBgn0050047	4348.82	5874.21	6241.26	4968.76	6377.8
FBgn0026250	19098.5	17038.8	21316.9	17729.9	20721.3
FBgn0038552	5147.2	3668.39	6067.1	4643.41	6072.95
FBgn0260972	8206.09	6978.01	10787.2	8362.52	9242.53
FBgn0011745	10573.1	10384.2	6240.42	7780.48	6391.37
FBgn0028687	9134.93	9948.33	9915.51	9166.44	8958.57
FBgn0039959	11104.3	12710.5	10123.3	9199.27	10148.7
FBgn0015772	4469.88	5783.85	6450.76	5715.97	6347.52
FBgn0285937	21308.9	17489.8	16769.3	17024.5	15392.7
FBgn0035630	16113.7	16778.4	14124.9	13153.2	15138
FBgn0015477	5765.03	8997.79	7515.93	7151.67	7228.66
FBgn0034709	6733.53	24975.4	3774.37	5730.89	3490.09
FBgn0039430	4835.16	4088.3	7188.64	5430.42	7088.76
FBgn0039856	2593.43	2154.44	4402.87	2645.56	4298.15
FBgn0033631	5590.75	4440.87	6717.47	6124.89	7485.48
FBgn0029093	25921.8	26094.2	24537.6	24167.2	22972.2
FBgn0027657	6352.6	3435.41	9193.62	6797.47	8105.62
FBgn0037563	9690.14	4939.62	8565.96	8315.76	8274.75
FBgn0034279	4530.41	6694.53	4489.53	4782.71	3766.75
FBgn0031897	11619.8	15279.5	15871.5	15674.4	16668.5
FBgn0053346	14805	8985.39	3206.45	3704.18	3051.61
FBgn0040985	6804.49	5704.12	4571.15	4652.37	4169.74
FBgn0002284	7616.44	6231.22	7483.96	6626.34	7308
FBgn0051716	4986.48	6124.03	7908.01	6225.38	7688.02
FBgn0086906	3023.41	8879.97	6844.52	6317.91	6610.61
FBgn0035432	7873.17	8130.53	6141.98	7792.42	8783.17
FBgn0003660	22025.9	17720.1	16009.5	16860.4	15498.2
FBgn0032156	6206.49	8207.6	5628.75	7951.61	5784.81
FBgn0259678	11921.4	11748.4	15383.6	12573.1	12595.9
FBgn0260970	3495.13	5594.28	5647.26	5005.57	5543.64
FBgn0032116	7106.1	4981.25	6921.93	8161.54	11386.9
FBgn0026189	2318.95	3524	4730.17	3691.25	4474.59
FBgn0035533	6065.6	7832.87	4961.54	5531.9	4504.86
FBgn0010051	2639.35	4168.02	5164.31	4526.01	5226.27
FBgn0035978	5445.68	3920.87	8918.49	5205.56	7050.13
FBgn0033844	7927.44	9434.53	6320.35	8053.09	7623.29
FBgn0031985	5807.82	9706.49	6862.19	7123.81	6583.47
FBgn0035611	4401	3121.81	3191.31	3434.55	2603.74
FBgn0004373	4822.63	6379.16	7876.88	6900.95	7535.59
FBgn0036043	5362.19	10435.6	10317.7	13548.2	11837.9
FBgn0263873	2739.54	4085.64	5017.91	4360.85	5335.89
FBgn0266526	3912.58	4320.39	8286.62	5907.99	8559.76
FBgn0025615	3336.5	2486.64	3898.89	3116.17	3429.54
FBgn0050031	8513.96	6205.53	10525.5	7930.72	7021.95
FBgn0024277	9979.23	14024.2	10552.4	9827.08	10677
FBgn0039213	8888.63	10915.7	11733.7	10670.8	11680.3
FBgn0040236	3450.25	6192.24	4712.5	4743.9	4126.93
FBgn0031759	3743.51	6188.7	5593.41	5143.87	5792.11
FBgn0031002	3259.27	3988.19	5113.83	4611.58	5680.41
FBgn0265140	3902.15	6178.95	5616.13	4847.38	5476.83
FBgn0027339	4847.68	6096.57	9073.3	6762.65	9478.48
FBgn0052476	7822.04	8168.62	4551.8	6329.85	5044.61
FBgn0038972	5130.5	3354.79	5981.28	4734.95	7635.82
FBgn0032981	2251.12	1038.24	1681.05	1190.95	1574.35
FBgn0050499	2667.53	1989.67	6208.45	2926.14	5079.06
FBgn0286222	15568.9	16696.9	15450	13811.8	14751.7
FBgn0027560	5139.9	6454.46	19870.6	7726.75	10949.5
FBgn0265052	4537.72	2904.77	6194.14	3783.78	5230.44
FBgn0023083	4337.34	5856.49	7250.9	7765.56	7708.9
FBgn0263968	3149.69	5311.68	5679.23	4517.06	5534.25
FBgn0040104	2776.07	1463.46	3436.14	3136.07	2845.94
FBgn0038738	8158.09	6730.85	11264.2	7640.19	9848.06
FBgn0032015	8352.2	7010.79	8700.58	6460.19	7966.77
FBgn0052103	7292.91	9438.96	6810.87	9313.69	7754.83
FBgn0264270	8896.98	8862.26	11190.2	9060.98	12116.7
FBgn0040336	5924.71	6865.5	6380.09	5184.66	5179.29
FBgn0000635	4068.08	6450.91	4014.16	4130.02	4250.13
FBgn0041342	9460.54	9404.41	6468.43	8572.46	6243.12
FBgn0032216	7009.04	7373.11	6959.79	6278.11	6131.41
FBgn0034405	5203.56	3848.22	6644.28	4523.03	6017.62
FBgn0035424	4813.24	8547.77	6389.34	6324.87	6487.42
FBgn0032596	7333.61	5230.18	6903.42	5950.77	6302.63
FBgn0261854	9745.45	10746.5	9916.35	7872.01	8909.5
FBgn0053303	8875.06	8117.24	7870.15	5997.54	7204.65
FBgn0262617	3209.17	5827.26	4736.9	4536.95	4768.99
FBgn0029629	10115.9	8616.87	11705.9	9631.08	11224
FBgn0038198	4194.36	2529.16	2800.07	3407.69	2274.88
FBgn0015797	10782.8	10494.9	7066.64	8377.45	7621.2
FBgn0036316	8115.3	8424.64	9908.78	9473.88	9761.4
FBgn0011640	4835.16	7351.85	4106.71	4938.91	4256.39
FBgn0039303	8574.5	8792.27	6910.15	7023.33	6671.16
FBgn0260745	3961.63	5327.63	4554.32	6215.43	4195.84
FBgn0025800	7183.33	8587.64	11412.3	8355.56	10849.3
FBgn0029903	3540.01	5916.73	3963.68	4328.02	3862.8
FBgn0264922	10980.1	9005.77	7707.76	7485.98	7567.96
FBgn0000289	5232.78	7595.46	6115.9	6792.5	6617.92
FBgn0030685	8026.59	9994.4	10331.1	8932.63	10425.4
FBgn0040918	9611.87	8445.01	10045.9	9097.79	10217.6
FBgn0035771	6689.69	9277.73	9777.53	8198.36	9416.88
FBgn0038038	19136.1	18559	19688	19123.9	23577.7
FBgn0016756	8370.99	13176.4	13273.4	10823	12611.5
FBgn0030990	4951	5855.61	5821.42	4882.2	5848.49
FBgn0027095	8802.01	5773.22	5752.43	3914.12	4313.81
FBgn0038925	6104.21	5592.51	3587.59	4068.34	4181.22
FBgn0040959	7651.92	7289.83	5516.84	5719.95	6091.74
FBgn0001220	16330.8	24893.9	11126.2	12464.7	12758.7
FBgn0034356	3044.28	4652.6	5891.25	4013.61	5553.04
FBgn0038830	7302.31	4903.3	3830.74	3941.98	3847.14
FBgn0031516	6325.46	7707.97	7611.01	7463.09	6652.37
FBgn0001223	2580.91	14989.8	652.059	1108.37	10692.7
FBgn0031939	2257.38	1471.43	6879.02	3895.21	4648.93
FBgn0032085	6517.49	3859.74	3760.91	3562.9	4580.03
FBgn0034240	1968.29	3718	3723.89	3306.21	3837.75
FBgn0016696	3949.11	5401.16	5266.96	5852.27	6093.83
FBgn0030403	7713.5	10665	5940.89	6905.92	6083.39
FBgn0039045	3757.08	3935.04	1947.76	3690.26	2138.11
FBgn0036367	21240	15496.5	17564.4	16822.6	15935.6
FBgn0031256	4547.11	3526.65	3706.22	2693.32	2734.24
FBgn0002031	13790.6	14608	10103.1	10576.3	10882.7
FBgn0260743	6789.88	5751.08	8067.03	7071.08	8532.61
FBgn0033592	1685.47	1255.28	683.19	2326.18	1377.04
FBgn0039266	6172.05	6077.08	5122.24	7017.36	5395.39
FBgn0005674	5371.58	9712.69	7015.32	6938.75	7375.86
FBgn0004509	7547.56	8533.6	10127.5	8714.73	10219.7
FBgn0002985	4534.59	3844.68	6194.99	5787.6	7193.16
FBgn0031771	20863.3	19120.6	18196.2	18533.9	19228.4
FBgn0030672	12548.7	19715.1	13638.6	13200	14818.5
FBgn0026199	5408.11	3749.89	7812.93	5250.33	7050.13
FBgn0002174	4567.99	6190.47	3929.18	3884.27	3985.99
FBgn0033313	9002.38	14831.3	9669.83	10620.1	10210.3
FBgn0021760	3893.8	6698.07	5217.32	5312.02	5811.95
FBgn0032253	10835	9965.17	11580.6	15053.5	10729.2
FBgn0031012	11466.4	17191.2	12010.5	13625.8	13627.3
FBgn0028509	4100.44	5705.9	9714.42	5934.85	7900.99
FBgn0266449	15290.3	12644.9	12203.2	13070.6	13005.1
FBgn0032398	8168.52	5820.17	10930.2	7648.15	9261.33
FBgn0000479	3566.1	4656.14	6811.71	4711.07	6688.91
FBgn0262484	4094.18	3209.51	5173.57	1915.27	4571.68
FBgn0024320	4606.6	6250.71	4559.37	5139.89	4600.91
FBgn0028690	8620.41	9353.91	9456.97	8538.63	9343.8
FBgn0013759	4068.08	6490.78	6010.73	5533.89	6009.27
FBgn0010504	12883.7	12546.6	12087.9	13148.2	13088.6
FBgn0037683	2706.14	2460.95	2943.1	4806.59	4060.12
FBgn0034999	3454.43	4458.59	8020.75	5098.1	7108.6
FBgn0003862	2501.59	4020.08	5442.8	3920.09	5083.24
FBgn0260000	1963.08	1872.73	582.226	1909.3	760.032
FBgn0000566	5922.62	5790.05	6104.96	5918.93	7801.81
FBgn0033005	7760.46	6589.11	5733.08	5279.18	5547.82
FBgn0001308	12895.1	18780.5	11695.8	13417.8	12445.5
FBgn0263706	3077.68	5879.53	3681.82	4376.77	4222.98
FBgn0031450	5652.32	6781.34	5839.93	5237.4	4733.5
FBgn0032422	3733.08	2051.68	2147.17	3184.82	2708.14
FBgn0032467	3358.41	4606.53	4767.19	4254.39	4598.82
FBgn0262527	4116.09	5857.38	6136.09	5793.57	6852.82
FBgn0262734	12264.8	14933.1	12187.2	10327.5	12579.2
FBgn0052107	8027.63	6799.06	1230.08	3813.63	1866.67
FBgn0027081	8802.01	12186	6122.63	8103.84	6261.91
FBgn0050502	10686.8	9178.51	7265.2	7997.38	7894.73
FBgn0010612	19508.6	11799.8	12169.5	11572.2	12098.9
FBgn0020503	10400.9	9856.2	12081.2	12056.8	12243
FBgn0058045	8047.46	5057.44	5964.45	4998.61	4931.86
FBgn0033875	4670.26	4080.32	3675.09	4135	6108.45
FBgn0034629	9132.84	8986.28	10466.6	10138.5	11354.5
FBgn0040299	11031.2	15756.1	14518.6	15569.9	17053.7
FBgn0025455	3441.9	5190.32	5165.99	4594.66	5015.38
FBgn0031320	2401.4	1984.35	5625.38	2027.7	3541.25
FBgn0030349	2025.69	2754.17	9280.28	5209.54	6312.03
FBgn0032774	4152.62	3675.48	7257.63	5451.31	5721.12
FBgn0035880	2065.35	2181.02	2948.99	2552.04	2864.74
FBgn0028982	5263.05	8521.2	8553.34	7611.34	8175.57
FBgn0029868	11227.4	8656.73	9817.91	8868.95	9757.23
FBgn0015031	9485.59	6305.63	7239.12	6153.74	7085.63
FBgn0025592	7544.43	6457.12	9478	7330.76	8895.93
FBgn0032699	3737.25	2834.79	7176.02	4400.65	4131.11
FBgn0004636	9411.49	11817.5	8423.77	8743.59	8607.78
FBgn0010223	4225.67	3120.04	6549.2	5672.19	6256.69
FBgn0033139	9047.26	6733.51	7817.98	7825.25	6820.45
FBgn0011638	6159.53	5943.31	4189.17	4900.11	4005.83
FBgn0266136	2506.81	3182.94	5022.12	4504.12	5059.23
FBgn0051431	4541.89	3525.77	6024.19	4550.88	5215.83
FBgn0028341	5558.39	8173.93	3875.34	5485.14	4058.03
FBgn0034093	3798.83	3437.18	5353.62	4752.86	5987.34
FBgn0030052	8111.12	14544.2	5416.72	8773.44	6249.39
FBgn0040234	2307.47	3857.08	3963.68	3308.2	4052.81
FBgn0023549	5623.1	9218.38	8817.53	8639.12	8175.57
FBgn0030928	4515.8	6080.62	3773.53	5297.09	4514.26
FBgn0053116	5475.95	6359.67	1559.05	3693.24	2150.64
FBgn0036211	4931.17	4565.78	6651.85	5600.55	6539.62
FBgn0025837	852.649	686.55	1815.67	888.487	1466.82
FBgn0264904	4891.51	3084.6	5007.82	3647.47	3361.68
FBgn0051739	5122.15	5760.82	4271.62	4497.16	4362.88
FBgn0043903	4714.09	11815.8	3967.89	6051.26	4630.14
FBgn0034552	2408.71	2103.06	3643.12	3267.4	2101.57
FBgn0034736	5733.72	6043.41	3081.93	3610.66	3865.93
FBgn0034553	4106.7	3520.45	6092.34	4035.5	3447.29
FBgn0041712	4574.25	3109.41	3642.28	5393.6	5045.65
FBgn0010808	7947.27	6757.43	6350.64	5910.98	6238.95
FBgn0033814	11686.6	10890	13682.3	11037.9	13880
FBgn0261270	3174.73	3537.28	1415.18	1638.68	1151.53
FBgn0004910	8366.81	7029.39	9076.67	8752.54	9214.35
FBgn0003392	6057.25	7907.29	6794.88	7029.29	6919.63
FBgn0035995	8003.63	10020.1	8301.77	7656.11	7341.41
FBgn0023541	2770.85	1552.93	3951.06	3084.33	2935.73
FBgn0038271	34845.9	42582.1	34728.3	36090.7	36164.2
FBgn0050497	3779	4829.77	8586.99	5709	7847.75
FBgn0019957	13420.1	12722.9	10784.6	11496.6	11237.6
FBgn0000273	7755.24	8532.71	10236.1	8727.67	10433.7
FBgn0019972	3896.93	3337.08	2918.7	3178.85	2560.93
FBgn0265137	11724.2	9684.34	6485.26	7172.57	5645.95
FBgn0052137	7402.49	8670.02	8940.37	9237.08	9242.53
FBgn0026369	5039.71	5953.05	6131.04	5921.92	5518.59
FBgn0036493	3963.72	4737.64	5489.08	4671.27	6459.23
FBgn0000709	3516	5283.34	4793.27	4876.23	4597.78
FBgn0036066	3234.22	2263.4	4751.2	4034.51	5229.4
FBgn0039955	7373.27	6421.68	9799.4	7124.81	8160.95
FBgn0034582	5951.84	5643.89	5453.74	8019.27	7658.79
FBgn0032726	2423.32	1966.63	8247.92	3163.93	4686.52
FBgn0015737	7690.54	10985.7	8791.44	8146.62	9212.26
FBgn0004924	5176.42	6808.81	6698.12	6183.59	6922.77
FBgn0035207	4466.75	6699.84	6159.65	5071.24	5584.36
FBgn0035767	5311.05	7200.36	3385.66	3940.98	2951.39
FBgn0015286	12213.6	11217.8	11109.4	10997.1	10006.7
FBgn0034087	6675.08	12491.7	5547.13	7062.13	7508.45
FBgn0029161	8681.99	8800.24	6477.68	9292.8	7759.01
FBgn0041188	3568.18	6414.59	4312.01	4865.29	4748.11
FBgn0030239	3798.83	2823.27	7503.31	3411.67	4566.46
FBgn0024365	7851.26	9726.87	10338.7	8800.3	9809.43
FBgn0033821	1439.17	892.072	3309.1	1797.87	2179.87
FBgn0270926	1569.63	6192.24	396.284	1638.68	4435.96
FBgn0036257	5839.13	5308.14	10671.1	6954.67	8317.55
FBgn0037239	4725.57	4111.33	7186.12	5252.32	7256.85
FBgn0030724	6895.29	4991.88	10140.2	5904.01	8760.21
FBgn0285955	5100.24	8874.66	5321.65	6374.62	5553.04
FBgn0034583	5504.12	5109.71	3994.81	5209.54	4931.86
FBgn0019960	14119.3	18728.2	14037.4	14172	14844.6
FBgn0036004	2676.92	4553.38	4463.45	3911.13	4431.78
FBgn0034417	6340.08	7686.7	3336.86	4423.53	3770.93
FBgn0265042	3051.59	3316.7	4319.58	4700.13	4300.24
FBgn0050049	935.096	819.431	3561.51	2057.55	3233.27
FBgn0031459	9332.17	5951.28	8773.78	7239.23	8622.4
FBgn0028577	4545.03	5576.56	5696.05	6571.62	6907.11
FBgn0005612	2464.02	4090.95	4455.88	3200.74	3022.38
FBgn0259937	7499.55	8115.47	4598.91	6540.78	5731.56
FBgn0004587	9849.82	13820.5	9119.58	11012.1	10600.8
FBgn0035375	8276.02	11753.7	6327.92	7745.66	6681.6
FBgn0261985	7015.31	9224.58	9478	8771.45	9982.73
FBgn0283469	7990.06	8641.67	7425.06	7353.65	6669.07
FBgn0262733	2173.89	2879.97	6463.38	3209.7	5728.43
FBgn0261258	7237.6	9837.6	4619.11	6588.53	5413.14
FBgn0051956	5099.19	4135.25	5227.41	6325.87	6828.81
FBgn0037786	881.871	473.055	1588.5	775.063	1380.17
FBgn0027549	6219.01	5976.09	7713.65	7189.48	7869.67
FBgn0028563	2441.06	3034.11	1500.16	1891.39	1540.94
FBgn0262614	2811.55	4599.44	4782.33	4990.65	5408.97
FBgn0015789	13238.5	13922.4	10239.4	10972.3	9052.53
FBgn0032694	8496.22	9795.96	8528.1	9062.97	7747.53
FBgn0027655	3458.6	5765.25	5576.58	4950.85	5308.74
FBgn0037548	5153.46	6932.83	3158.49	4175.79	3341.85
FBgn0263599	3673.59	5408.24	4956.49	4506.11	5309.79
FBgn0014141	3323.97	11992	6628.29	7916.79	5569.74
FBgn0000659	7639.4	11889.3	8141.07	9497.76	8652.67
FBgn0260388	4455.27	3418.58	5224.89	4266.33	4803.45
FBgn0020497	6279.54	8220.89	7952.6	7407.37	8239.25
FBgn0032336	7849.17	8030.42	7507.52	8989.34	6179.44
FBgn0043070	10248.5	11965.5	9200.35	10967.3	10048.5
FBgn0015589	4925.95	11558	5344.36	6033.35	5486.22
FBgn0004629	5042.84	3331.76	5459.63	3696.23	4695.91
FBgn0050069	4148.44	7249.08	6096.55	6226.37	6449.83
FBgn0261360	2489.07	3104.09	4973.32	4433.48	4901.58
FBgn0262160	2862.69	3940.36	5404.1	5005.57	5508.15
FBgn0033437	4528.33	5511.89	1402.56	2214.75	1607.76
FBgn0034365	9284.17	6865.5	5387.27	5256.3	4569.59
FBgn0000581	3318.76	4815.6	5086.06	4573.77	4944.39
FBgn0036566	5461.34	6366.76	8752.74	7130.78	8217.33
FBgn0250843	8070.42	7372.22	8634.95	7118.84	7697.41
FBgn0033138	10372.7	7535.22	10616.4	7997.38	9143.35
FBgn0010590	8584.93	6247.16	8004.77	6355.72	7438.5
FBgn0001142	6952.69	5394.96	5758.32	6266.17	7205.69
FBgn0036302	6629.16	7507.76	4994.35	5568.71	4654.15
FBgn0030237	9438.62	4948.48	11055.6	10204.2	10413.9
FBgn0267002	2578.82	4817.37	3489.15	4571.78	3374.21
FBgn0001226	722.195	16160.9	519.123	397.978	14237
FBgn0031490	6426.7	5317.89	396.284	2743.07	653.544
FBgn0027596	3159.08	3976.68	4593.02	4603.62	5463.25
FBgn0036727	3550.44	2168.61	5866.85	5535.88	5982.12
FBgn0040259	10321.5	10985.7	17669.5	11135.4	14941.7
FBgn0015714	881.871	1546.73	3752.5	1865.52	3248.93
FBgn0010905	3759.17	6269.31	5771.78	5322.96	5444.46
FBgn0030300	2793.81	3166.1	5644.73	4099.18	5147.97
FBgn0267824	3605.75	3714.46	5936.69	4425.52	5402.7
FBgn0086691	5656.5	2815.3	10282.3	5253.32	8358.27
FBgn0015038	1631.2	1277.43	3673.41	2368.97	4572.72
FBgn0021825	6640.64	7047.11	3721.37	4788.68	3799.12
FBgn0019982	6029.07	4326.6	6454.13	4571.78	5353.63
FBgn0003391	5127.37	9549.69	3818.97	6018.43	4613.44
FBgn0033886	7724.98	8475.13	9385.45	8340.63	8602.56
FBgn0283477	9000.3	8417.55	6961.47	7826.25	7674.45
FBgn0262511	40384.5	37418.3	40604.4	39992.9	41447.9
FBgn0029608	18975.3	13126.8	19666.1	17662.3	17726.1
FBgn0051810	2031.95	1453.71	508.186	257.691	526.176
FBgn0042105	8880.28	5934.45	6703.17	8154.58	7230.75
FBgn0037166	3112.12	2037.5	5760	3940.98	4983.01
FBgn0020369	9568.03	9897.84	10348	9153.51	9200.77
FBgn0261570	4727.66	7878.94	6281.65	5667.21	6062.51
FBgn0016754	2710.32	5148.68	3190.46	3780.8	3099.64
FBgn0030234	6489.31	7748.72	6843.68	7164.61	7706.81
FBgn0029840	2418.1	4098.04	3863.56	3231.59	4311.72
FBgn0015834	16104.3	11216.9	15927.9	13381	15528.5
FBgn0264907	2957.66	2264.29	3429.41	5032.44	4402.55
FBgn0027579	3054.72	3027.91	6638.39	3805.67	4649.98
FBgn0011603	3901.1	4221.18	5844.98	6463.17	6489.51
FBgn0052666	3650.63	3808.36	6068.78	5071.24	6193.01
FBgn0032721	10180.6	10535.7	8777.14	9226.14	10259.4
FBgn0025680	9001.34	7700.88	8603.82	8719.71	8583.77
FBgn0015336	5013.62	5357.75	5900.51	5126.96	5674.14
FBgn0032801	5230.69	3466.41	6083.08	4397.66	5062.36
FBgn0032453	11323.4	7498.01	11187.7	10244	11758.6
FBgn0025638	10895.5	7455.49	9035.44	7356.63	8206.89
FBgn0051089	333.963	112.506	1896.44	1170.06	708.876
FBgn0026181	5638.75	11294	6482.73	7071.08	6671.16
FBgn0085432	4595.12	4603.87	5409.15	5710.99	6433.13
FBgn0035934	1562.32	2103.06	3077.72	1066.58	1956.46
FBgn0010355	2830.33	4181.31	4939.67	3934.02	4940.21
FBgn0030693	9388.53	6807.03	9774.16	7915.79	9002.41
FBgn0026760	2629.96	1948.03	4126.06	3999.68	4491.29
FBgn0023441	3596.36	5417.1	4879.93	5385.64	5239.84
FBgn0051635	3264.49	4694.23	5827.31	4567.8	5922.61
FBgn0266451	6716.83	6368.53	6001.47	6934.78	6223.29
FBgn0031277	1857.67	5.31523	124.522	1637.68	762.12
FBgn0031145	6883.81	5234.61	3228.33	3808.65	3493.23
FBgn0040064	14235.2	13585.7	14012.1	13752.1	14954.3
FBgn0015513	5961.24	9001.34	11960.9	9712.66	12505
FBgn0036428	3573.4	2653.18	6088.13	3799.7	4088.31
FBgn0003638	4484.49	5792.71	3525.33	4711.07	4135.29
FBgn0051550	3260.31	4308.88	3901.42	4263.34	4684.43
FBgn0028646	6887.98	9957.19	5314.07	6969.6	7502.19
FBgn0259236	3887.54	2943.75	5630.43	5616.47	5310.83
FBgn0262519	5387.24	8760.38	6208.45	6805.43	6732.76
FBgn0013726	6432.96	9484.14	3835.79	5253.32	3808.51
FBgn0033352	4039.91	5528.72	5783.56	4946.87	5594.8
FBgn0267336	5618.92	7234.91	6459.17	7033.27	6447.75
FBgn0261934	2088.31	3741.03	3781.1	3115.18	3913.96
FBgn0036165	2885.65	4162.71	4589.66	3167.91	3663.4
FBgn0051821	5581.35	4225.61	4770.55	5788.6	4577.94
FBgn0262126	7167.68	10774	9430.88	8697.82	8281.01
FBgn0033820	2915.91	2163.3	8454.06	2983.84	3598.67
FBgn0010391	5793.21	7332.36	6047.75	5904.01	5683.54
FBgn0024556	13180.1	15423	9409.01	10389.2	10543.4
FBgn0036927	1150.08	839.806	3175.32	1787.92	3240.58
FBgn0039156	10651.3	10378	11178.4	11250.9	12448.7
FBgn0032029	2461.93	1976.38	3861.03	4059.38	4618.66
FBgn0031143	5601.18	4336.34	3952.74	5963.71	4776.3
FBgn0040305	6021.77	7419.17	6891.64	7669.05	7312.18
FBgn0030817	2132.14	1901.97	1426.12	2822.66	2101.57
FBgn0083167	9652.57	6605.94	6571.08	5747.8	7144.09
FBgn0267035	2677.96	1500.67	2953.2	3010.71	2515
FBgn0001257	1876.45	8777.21	546.889	4047.44	1597.32
FBgn0036448	5141.98	7082.54	6536.58	6317.91	6331.86
FBgn0046214	17902.5	17397.6	17015	15366.9	17247.9
FBgn0034067	2229.2	2553.08	5491.6	3945.96	5038.35
FBgn0039459	1211.66	1461.69	326.45	276.595	268.308
FBgn0002772	11391.3	11161.1	10551.6	11877.7	9717.56
FBgn0034197	2478.63	2604.46	1787.9	2160.03	1583.75
FBgn0008635	9794.5	13661.9	11035.4	10195.2	10439
FBgn0039315	3728.9	2341.36	5379.7	3400.73	5153.19
FBgn0014189	8637.11	9368.09	6694.76	7100.93	7170.19
FBgn0050421	2596.56	2846.3	4144.57	3796.71	5339.02
FBgn0082598	9245.55	9244.95	9273.55	8328.69	8775.87
FBgn0051151	2840.77	4966.19	4656.97	4190.71	4649.98
FBgn0036196	7556.95	7972.84	13802.6	6782.55	8750.81
FBgn0031998	2909.65	2707.22	3756.7	3501.22	5068.62
FBgn0031182	2674.83	2007.38	4547.59	3418.64	4823.28
FBgn0013749	10752.6	7575.09	6505.45	6193.54	5435.07
FBgn0037279	11351.6	10293.8	8129.29	7154.66	7025.08
FBgn0035983	5545.87	6432.31	5417.56	4627.49	5089.5
FBgn0284221	5036.58	6551.9	5808.8	4139.97	5282.64
FBgn0035333	5662.76	7058.62	7945.87	6768.62	7482.35
FBgn0033460	4884.21	7389.05	6863.87	6943.73	7604.5
FBgn0002973	5006.31	6503.18	7159.19	6286.07	6996.89
FBgn0263108	3840.57	5804.23	5492.44	5226.45	5981.08
FBgn0033214	4084.78	3314.04	5216.48	4393.68	5772.28
FBgn0025640	3353.2	2569.91	3614.51	2557.01	3019.25
FBgn0011785	2276.17	3915.55	3309.1	3318.15	3771.97
FBgn0086361	11917.3	12903.6	8942.89	10043	9455.51
FBgn0004429	1547.71	42.5218	416.477	1456.6	1316.48
FBgn0261015	2403.49	4936.07	4771.39	3886.26	4444.31
FBgn0250851	3593.23	4739.41	5954.35	4775.74	5097.85
FBgn0038680	6058.29	5303.71	9501.56	5841.33	8024.19
FBgn0050339	3309.36	1810.72	5547.13	4463.33	5875.63
FBgn0052495	11568.7	12174.5	12599.5	10977.2	12915.3
FBgn0053100	4849.77	4969.74	3679.3	4216.58	3478.61
FBgn0035793	4815.33	7440.43	6980.82	6970.59	6994.8
FBgn0032131	7504.77	5140.71	5775.14	5552.79	7146.18
FBgn0033945	2527.68	1413.85	4407.92	2368.97	2101.57
FBgn0030481	2779.2	1978.15	3331.81	2538.11	3447.29
FBgn0040260	8761.31	8102.18	10029.9	9057.99	11870.3
FBgn0261394	8728.95	7407.66	9211.29	7284	8657.89
FBgn0027359	3877.1	3217.48	2407.99	2171.97	2293.67
FBgn0259221	6441.31	10253.1	5768.41	6862.14	5701.29
FBgn0265968	3433.56	2258.97	2848.87	2429.66	2470.1
FBgn0026620	7345.09	7439.55	5210.59	5772.68	5052.96
FBgn0020912	8061.03	10193.7	10549.1	9920.61	9243.58
FBgn0033259	5360.1	6213.5	5204.7	5734.87	4984.06
FBgn0025885	5939.32	8139.39	4850.48	6235.33	4319.03
FBgn0061200	3896.93	7032.05	4990.99	5387.63	5785.85
FBgn0038774	2768.76	3238.75	2248.13	3487.29	2594.34
FBgn0025639	2710.32	4351.4	3976.3	4035.5	4716.79
FBgn0035228	8664.25	8407.8	9997.96	8668.97	8937.69
FBgn0030366	6095.86	7667.22	8303.45	7740.68	8060.73
FBgn0083962	3215.44	4552.49	5391.48	4875.24	5375.56
FBgn0000473	4279.94	1943.6	4656.97	2624.67	3751.09
FBgn0267861	5024.05	3587.78	4036.04	3506.19	2987.93
FBgn0036759	2523.51	2101.29	4259.84	2526.17	3660.27
FBgn0031228	7091.49	4203.46	4614.9	3809.65	4716.79
FBgn0040636	5782.77	2734.68	8084.7	6546.75	6102.18
FBgn0027951	3883.36	4863.43	5537.88	4830.46	5511.28
FBgn0020278	3594.27	6044.3	4957.33	4403.63	3952.59
FBgn0028490	1515.36	2188.99	3214.86	2481.4	2235.2
FBgn0037093	3574.45	4926.33	5258.54	4385.72	5463.25
FBgn0000117	14816.5	20441.5	15581.3	17298.1	16235.2
FBgn0259163	3283.27	4021.86	6479.37	4944.88	6118.89
FBgn0020762	2384.7	3862.4	876.704	2620.69	1023.12
FBgn0034897	4103.57	5353.32	7893.71	5448.33	6507.25
FBgn0023174	8641.29	7860.34	8403.57	6510.93	7596.15
FBgn0035772	14150.6	13997.7	8119.19	9991.25	7745.44
FBgn0037012	5364.28	4914.81	7034.67	7576.52	7430.15
FBgn0037592	3449.21	2305.92	4786.54	4365.82	4645.8
FBgn0027582	5886.09	7509.53	8830.15	7124.81	8363.49
FBgn0022343	6749.18	6281.71	4761.3	5028.46	5182.42
FBgn0037890	5574.05	5308.14	3266.19	5392.61	4031.93
FBgn0283480	895.438	1137.46	1235.97	1574	3532.9
FBgn0052675	5814.08	6846.01	8118.35	6902.94	6672.21
FBgn0011205	12761.6	13429.8	15523.2	15488.3	14554.4
FBgn0010551	17671.9	18295.9	12925.9	12392.1	12762.9
FBgn0029006	4946.82	5856.49	6798.25	6157.72	6275.49
FBgn0260936	5688.85	8146.47	6692.23	6628.33	6758.86
FBgn0042101	1716.78	978.002	3452.13	1751.11	2614.18
FBgn0029824	1446.48	1263.25	3786.15	2367.97	3298
FBgn0036813	8908.46	8297.96	8603.82	8228.21	6972.88
FBgn0259168	4028.43	5609.34	3424.36	4007.64	3262.5
FBgn0064116	4614.95	5189.43	3451.29	3850.44	3227.01
FBgn0086608	3711.16	2101.29	3987.24	2365.98	3512.02
FBgn0000723	3992.94	5278.91	5075.13	5902.02	5858.93
FBgn0265935	8955.42	10925.5	7117.97	7843.16	7356.03
FBgn0031681	3239.44	4213.2	3849.25	4212.6	4643.71
FBgn0039406	12617.5	8218.23	12992.4	10228	12432
FBgn0032330	3621.41	4719.92	5819.74	4874.24	6396.59
FBgn0034612	2891.91	3210.4	2306.19	2461.5	4208.37
FBgn0036205	8066.25	8573.46	7100.3	6654.2	6731.71
FBgn0026777	9564.9	8476.9	9096.86	7840.18	7617.03
FBgn0000406	3118.38	2319.21	8007.29	3101.25	4590.47
FBgn0032217	5877.75	5219.55	6553.41	5402.56	6713.97
FBgn0034439	3422.08	3353.02	3092.02	2958.97	3961.98
FBgn0037074	5377.84	6361.44	8291.67	7164.61	8269.53
FBgn0032407	8345.94	7547.62	5467.2	6733.8	5949.76
FBgn0031436	8968.99	5588.96	6895	6356.71	6996.89
FBgn0010591	10254.7	10341.7	9041.33	9775.35	9043.13
FBgn0285954	3388.68	3657.76	2640.21	2803.76	2944.08
FBgn0283461	1426.65	1276.54	6062.05	746.21	3833.57
FBgn0023495	453.981	54.0381	1614.58	1416.8	1931.4
FBgn0031317	11894.3	10285.9	2074.81	4748.88	2140.2
FBgn0262127	1758.52	3188.25	2933.85	2423.69	2524.39
FBgn0259212	2642.48	5059.21	3314.14	3967.85	4137.37
FBgn0010638	15986.4	12385.4	11108.6	9688.79	11060.1
FBgn0002869	1451.69	682.121	3655.74	267.641	2274.88
FBgn0031306	2918	4681.83	3772.69	2981.85	2454.44
FBgn0260744	7113.41	4799.65	13596.5	6567.64	8484.59
FBgn0037715	4840.37	3631.19	4095.77	4816.53	5108.29
FBgn0050371	1469.44	574.045	666.363	1013.85	1330.06
FBgn0053229	4590.94	3122.7	4393.62	3461.42	2707.09
FBgn0046704	4201.67	5943.31	4569.46	4573.77	4669.81
FBgn0026749	4893.6	3314.04	5698.58	3707.17	4367.05
FBgn0032783	2194.76	2095.97	2079.86	3507.19	3129.91
FBgn0063485	4461.53	5057.44	4706.61	3711.15	4979.88
FBgn0029688	6279.54	9445.16	8581.1	8077.97	8649.54
FBgn0035726	6712.65	6221.47	9439.3	6486.05	7664.01
FBgn0020764	8390.82	13343	8238.67	5794.57	7321.57
FBgn0267390	2727.02	4872.29	5428.5	4897.13	5140.66
FBgn0029648	1963.08	1613.17	6151.23	2782.86	4362.88
FBgn0262732	9145.36	8070.29	7160.88	5568.71	6483.24
FBgn0013756	3796.74	5899.02	4578.72	5103.08	5318.14
FBgn0028468	3331.28	3935.93	1600.28	2874.4	1693.37
FBgn0033434	13629.9	13049.8	8057.77	10426	8741.41
FBgn0038771	7484.94	5781.2	9105.27	7583.48	9164.23
FBgn0024980	4341.52	3638.27	2479.51	3370.88	2853.25
FBgn0053182	2567.34	4152.96	2959.09	3571.86	3592.41
FBgn0015795	16064.7	12591.8	19665.3	15926.1	17033.9
FBgn0011584	11218	9112.96	10812.4	10019.1	11323.2
FBgn0003308	2407.66	2498.16	3157.65	3154.97	3922.31
FBgn0039670	3689.25	1627.35	565.399	3118.16	1868.76
FBgn0260049	9393.75	11334.7	7133.95	8728.66	7469.82
FBgn0031602	1258.62	1610.51	4674.64	2913.2	4366.01
FBgn0052699	4854.98	4127.27	4236.28	5374.7	4631.19
FBgn0037533	6227.36	6639.6	6487.78	7210.38	6804.79
FBgn0264742	7993.19	8980.08	2818.58	6936.76	2676.82
FBgn0033194	4362.39	7054.19	7716.18	6994.47	7220.31
FBgn0015279	3226.92	4234.46	3764.28	3139.06	4021.49
FBgn0264743	3259.27	2644.33	5030.53	3265.41	6075.04
FBgn0034741	1966.21	1956	668.887	1079.52	471.888
FBgn0261403	9261.21	8893.26	10513.7	9511.69	10301.2
FBgn0037182	6410	7012.56	5997.26	5645.32	5923.66
FBgn0266186	6061.42	5227.53	2885.05	3893.22	2770.78
FBgn0043456	5989.41	9298.99	6470.11	7407.37	8234.03
FBgn0034437	1663.55	2124.32	935.6	1265.57	1095.16
FBgn0026088	5842.26	3377.83	4911.06	4082.26	4189.57
FBgn0283500	6859.8	8970.33	6415.42	7284	6431.04
FBgn0039519	887.089	404.843	1879.61	1162.1	2415.82
FBgn0029823	6192.92	7464.35	5222.37	6535.8	5697.11
FBgn0029895	3112.12	4177.77	7690.94	4739.92	7641.04
FBgn0015576	4794.45	4502	4545.91	5584.63	4689.65
FBgn0036333	3918.84	4132.59	3358.74	3502.21	3125.74
FBgn0263993	2652.92	3940.36	3710.43	3900.19	4338.87
FBgn0025582	14560.8	12236.5	15931.3	13370.1	15697.6
FBgn0031836	7724.98	9298.99	5088.59	9117.69	7154.53
FBgn0033502	2436.88	2228.85	4225.35	2856.49	3720.82
FBgn0031637	6061.42	6266.65	7185.27	6306.96	6670.12
FBgn0086443	8621.46	12726.4	6142.82	7131.77	6599.13
FBgn0038530	11682.4	2996.02	285.223	1363.08	175.392
FBgn0038638	6745.01	9243.18	6355.69	7270.07	6910.24
FBgn0010173	3836.4	4680.94	3784.47	3946.95	3399.27
FBgn0030309	5001.09	6155.92	3337.7	4610.58	3147.66
FBgn0010280	3375.11	5296.62	5000.24	4764.8	5137.53
FBgn0030882	12014.3	12574.1	12960.4	11382.2	13284.9
FBgn0037443	4506.41	5903.45	5090.27	4591.68	4375.41
FBgn0266084	3675.68	6536.84	5034.74	5134.92	6018.66
FBgn0038344	2005.86	3140.41	3314.14	2806.74	3154.97
FBgn0038100	6543.58	4218.52	17876.5	5969.68	10800.2
FBgn0027948	4112.96	5655.4	5409.15	4921	5381.82
FBgn0025693	6882.76	5467.6	6525.64	6388.55	7298.61
FBgn0004431	27769	22517.1	1511.94	7908.83	1996.13
[truncated: 10,170 more rows]
