# Supplementary material for: Aging-related upregulation of the homeobox gene caudal represses intestinal stem cell differentiation in Drosophila
Source: PLoS Genet. 2021 Jul 6;17(7):e1009649. doi: 10.1371/journal.pgen.1009649 (PMC8284806; doi:10.1371/journal.pgen.1009649)
Supplement: S2 Table — Gene symbols, gene locations, fold changes (i.e., logFC, log2 of the fold change), and P values (obtained by hypergeometric test) are indicated. (XLSX) [file pgen.1009649.s009.xlsx]

## Sheet: sheet1
esgts>cad RNAi flies versus esgts>UAS-lacZ flies log2 Fold Change>=0.7 or <=-0.7, pvalue<=0.05
Gene ID	chromtin name	Start site	End site	Strand	Gene Symbol	Fold Change	stat	pvalue	padj	Upregulation	Downregulation
FBgn0265047	Y	3022289	3024024	+	FDY	0.674393	-0.816452	0.414242	0.70382	FALSE	FALSE
FBgn0085790	Y	3026761	3028019	-	CR41507	1.71719	0.590041	0.555163	0.797042	FALSE	FALSE
FBgn0031141	X	20964527	20965419	-	CG1304	3.6365	7.63229	2.30627e-14	1.18554e-11	TRUE	FALSE
FBgn0265416	X	13445903	13527282	+	Neto	0.104248	-7.42388	1.13742e-13	4.67753e-11	FALSE	TRUE
FBgn0030367	X	12029754	12031465	-	Cyp311a1	0.340984	-7.1818	6.88002e-13	2.21042e-10	FALSE	TRUE
FBgn0029882	X	6653113	6654248	-	CG3226	2.46417	6.95889	3.42974e-12	8.81529e-10	TRUE	FALSE
FBgn0025620	X	787855	790089	-	CG13360	0.257148	-6.73953	1.58896e-11	3.55133e-09	FALSE	TRUE
FBgn0030484	X	13404749	13409323	+	GstT4	0.2964	-6.45432	1.08707e-10	2.14926e-08	FALSE	TRUE
FBgn0259170	X	10266792	10325958	-	alpha-Man-Ia	1.96069	5.7691	7.96957e-09	1.02419e-06	TRUE	FALSE
FBgn0030828	X	17215304	17217365	+	CG5162	0.526531	-5.34377	9.10333e-08	8.35838e-06	FALSE	TRUE
FBgn0015245	X	11108482	11112308	+	Hsp60A	2.22658	5.28827	1.23481e-07	1.07585e-05	TRUE	FALSE
FBgn0029990	X	8035741	8037517	-	CG2233	0.260236	-5.22193	1.77073e-07	1.42954e-05	FALSE	TRUE
FBgn0040319	X	8102181	8116147	-	Gclc	0.492985	-5.16146	2.45032e-07	1.89411e-05	FALSE	TRUE
FBgn0030756	X	16539153	16540852	-	CG9903	0.410134	-5.09869	3.42017e-07	2.54803e-05	FALSE	TRUE
FBgn0026084	X	4106113	4110981	+	cib	2.72157	5.08112	3.75223e-07	2.75548e-05	TRUE	FALSE
FBgn0029532	X	752011	753653	-	CG13361	0.157957	-4.87782	1.07267e-06	6.60365e-05	FALSE	TRUE
FBgn0030349	X	11877737	11887162	-	CG10353	0.349868	-4.86581	1.13988e-06	6.89361e-05	FALSE	TRUE
FBgn0040942	X	10264233	10265263	-	CG12643	0.384181	-4.81575	1.4665e-06	8.71508e-05	FALSE	TRUE
FBgn0001145	X	11422832	11430197	+	Gs2	0.537379	-4.77978	1.75491e-06	9.96806e-05	FALSE	TRUE
FBgn0029648	X	2948034	2949120	+	CG3603	0.431441	-4.67232	2.97812e-06	0.000154637	FALSE	TRUE
FBgn0000084	X	20171445	20173514	-	AnxB10	2.12141	4.66555	3.07793e-06	0.000158221	TRUE	FALSE
FBgn0030737	X	16306912	16308667	-	CG9914	0.309217	-4.64445	3.40986e-06	0.000171847	FALSE	TRUE
FBgn0029824	X	5917097	5941852	+	CG3726	0.419596	-4.55115	5.33539e-06	0.000245978	FALSE	TRUE
FBgn0030955	X	18775228	18781345	+	CG6891	2.03188	4.52918	5.92118e-06	0.000269976	TRUE	FALSE
FBgn0027329	X	15746648	15748971	+	CCT6	1.74855	4.52445	6.05533e-06	0.00027425	TRUE	FALSE
FBgn0260450	X	16325763	16328523	+	CalpC	2.02025	4.49928	6.81842e-06	0.000302156	TRUE	FALSE
FBgn0039941	X	23068301	23081144	+	CG17167	0.576041	-4.47984	7.47002e-06	0.000326805	FALSE	TRUE
FBgn0052641	X	13184478	13184996	+	CG32641	0.470439	-4.45825	8.26297e-06	0.000355446	FALSE	TRUE
FBgn0022355	X	18387084	18390344	+	Tsf1	0.278566	-4.39868	1.0891e-05	0.000445073	FALSE	TRUE
FBgn0040363	X	1173877	1176035	-	CG11384	0.428985	-4.37778	1.19895e-05	0.000479626	FALSE	TRUE
FBgn0265873	X	15077498	15081255	-	lncRNA:CR44662	0.273958	-4.30092	1.70092e-05	0.000640554	FALSE	TRUE
FBgn0026428	X	15333310	15340360	+	HDAC6	0.511918	-4.28597	1.81947e-05	0.000677753	FALSE	TRUE
FBgn0030686	X	15761248	15762663	+	mRpL3	1.70708	4.26043	2.04031e-05	0.000743844	TRUE	FALSE
FBgn0259171	X	12785563	12897327	-	Pde9	0.474001	-4.21002	2.55352e-05	0.000886915	FALSE	TRUE
FBgn0040349	X	946662	947500	-	CG3699	0.338737	-4.19706	2.70403e-05	0.000932889	FALSE	TRUE
FBgn0264384	X	8972908	9048991	-	lncRNA:CR43836	21.2974	4.14804	3.35332e-05	0.00112665	TRUE	FALSE
FBgn0030348	X	11875306	11877168	-	CG10352	2.21284	4.13286	3.58272e-05	0.00118058	TRUE	FALSE
FBgn0030968	X	18855873	18857757	-	CG7322	0.391497	-4.12595	3.69211e-05	0.00120503	FALSE	TRUE
FBgn0031184	X	22447183	22449491	-	CG14615	0.529164	-4.10321	4.07457e-05	0.001305	FALSE	TRUE
FBgn0260747	X	17149001	17150647	+	Chchd2	1.61329	4.09871	4.15467e-05	0.00131834	FALSE	FALSE
FBgn0040383	X	750347	758719	+	CG5254	0.440911	-4.08176	4.46959e-05	0.00139248	FALSE	TRUE
FBgn0030943	X	18648182	18649489	+	Nup35	1.89444	4.02214	5.76722e-05	0.00171863	TRUE	FALSE
FBgn0030894	X	18097558	18101314	-	Mvb12	0.492466	-4.00034	6.32521e-05	0.00185799	FALSE	TRUE
FBgn0011770	X	10328877	10329872	-	Gip	0.394892	-3.98865	6.64493e-05	0.00191363	FALSE	TRUE
FBgn0029896	X	6720004	6739986	-	CG3168	0.283568	-3.91567	9.01522e-05	0.00247822	FALSE	TRUE
FBgn0030692	X	15786047	15788288	+	mRpS30	1.60087	3.91008	9.2267e-05	0.00250952	FALSE	FALSE
FBgn0016041	X	7736893	7739978	+	Tom40	1.6455	3.89442	9.84349e-05	0.00263544	TRUE	FALSE
FBgn0029843	X	6091205	6103971	+	Nep1	0.492038	-3.88487	0.000102385	0.00271864	FALSE	TRUE
FBgn0265267	X	17212307	17213977	+	CG18258	3.85285	3.82824	0.000129061	0.00327624	TRUE	FALSE
FBgn0284442	X	5323855	5326738	+	Mcm3	5.18874	3.81182	0.000137947	0.0034507	TRUE	FALSE
FBgn0031182	X	21517434	21519218	-	Cyp6t1	0.544602	-3.78093	0.000156242	0.00379746	FALSE	TRUE
FBgn0004047	X	13759546	13761547	+	Yp3	0.420442	-3.74529	0.000180185	0.00423908	FALSE	TRUE
FBgn0265901	X	2175817	2180816	-	asRNA:CR44690	0.53743	-3.74363	0.000181377	0.0042477	FALSE	TRUE
FBgn0030482	X	13396899	13401224	+	CG1673	0.476552	-3.71832	0.000200554	0.00464391	FALSE	TRUE
FBgn0044872	X	23008766	23011303	-	FucTC	0.573494	-3.70564	0.000210854	0.004796	FALSE	TRUE
FBgn0262900	X	8923960	8924449	+	CG43255	5.07595	3.669	0.000243502	0.00539536	TRUE	FALSE
FBgn0004045	X	10053811	10055498	+	Yp1	0.346749	-3.65012	0.000262113	0.0057458	FALSE	TRUE
FBgn0005391	X	10050951	10052636	-	Yp2	0.309361	-3.62204	0.000292288	0.00624742	FALSE	TRUE
FBgn0030510	X	13677899	13680500	-	CG12177	1.54858	3.62038	0.000294165	0.00626151	FALSE	FALSE
FBgn0283741	X	1773719	1853667	+	prage	0.499081	-3.59974	0.000318535	0.00661588	FALSE	TRUE
FBgn0030691	X	15780398	15783710	-	Efhc1.1	0.305956	-3.59796	0.00032072	0.00664782	FALSE	TRUE
FBgn0040342	X	930931	932475	-	CG3706	0.569605	-3.59552	0.00032375	0.00667028	FALSE	TRUE
FBgn0261848	X	7331265	7332191	-	CG42780	4.17637	3.59432	0.000325237	0.00668752	TRUE	FALSE
FBgn0031145	X	21035469	21041467	+	Ntf-2	1.72773	3.59285	0.000327086	0.00671211	TRUE	FALSE
FBgn0261615	X	7412668	7413296	+	CG42704	3.08496	3.57739	0.00034704	0.00702345	TRUE	FALSE
FBgn0027621	X	19495505	19509350	+	Pfrx	0.590367	-3.56989	0.000357129	0.00718521	FALSE	TRUE
FBgn0030887	X	18023870	18028261	+	CG6867	0.497623	-3.5565	0.000375823	0.00745913	FALSE	TRUE
FBgn0086367	X	9217655	9223257	-	t	0.517703	-3.54416	0.000393861	0.00775725	FALSE	TRUE
FBgn0030838	X	17282496	17305475	+	CG5445	0.626207	-3.52063	0.000430528	0.00838306	FALSE	FALSE
FBgn0030451	X	13128952	13134565	+	CG15717	1.57888	3.50954	0.000448886	0.00866837	FALSE	FALSE
FBgn0030362	X	12012377	12017375	+	regucalcin	0.659572	-3.50773	0.000451944	0.00868493	FALSE	FALSE
FBgn0261244	X	13783714	13811493	+	inaE	2.2694	3.50539	0.000455946	0.00870124	TRUE	FALSE
FBgn0030086	X	9089513	9092826	+	CCT2	1.6448	3.50388	0.000458539	0.00873008	TRUE	FALSE
FBgn0030964	X	18832682	18842901	+	Pvf1	2.22929	3.48783	0.000486964	0.0091359	TRUE	FALSE
FBgn0052698	X	9783223	9855449	+	CG32698	0.371752	-3.47814	0.00050491	0.00936999	FALSE	TRUE
FBgn0053080	X	5708559	5717778	-	CG33080	0.643475	-3.45932	0.000541548	0.00983684	FALSE	FALSE
FBgn0040348	X	942474	945773	-	CG3703	3.20538	3.45804	0.000544123	0.00986618	TRUE	FALSE
FBgn0023517	X	1872400	1873565	-	Pgam5	1.63763	3.45329	0.0005538	0.00995388	TRUE	FALSE
FBgn0011576	X	2176006	2178728	+	Cyp4d2	0.463563	-3.42748	0.000609222	0.0107067	FALSE	TRUE
FBgn0030478	X	13370606	13380160	+	CG1640	0.649144	-3.42642	0.000611597	0.0107118	FALSE	FALSE
FBgn0261616	X	7413869	7414662	+	CG42705	2.67582	3.42502	0.000614744	0.0107476	TRUE	FALSE
FBgn0029848	X	6217268	6219327	-	Btnd	0.236572	-3.4188	0.000628991	0.0108866	FALSE	TRUE
FBgn0027359	X	11368445	11369283	+	Tim8	1.61398	3.41233	0.000644097	0.0111107	FALSE	FALSE
FBgn0030421	X	12765266	12772851	+	CG3812	2.80862	3.39337	0.00069039	0.0116742	TRUE	FALSE
FBgn0052579	X	16323286	16325768	+	CG32579	2.31179	3.38443	0.000713254	0.0119624	TRUE	FALSE
FBgn0266376	X	13304005	13308004	+	lncRNA:CR45018	0.632715	-3.37528	0.000737399	0.0122277	FALSE	FALSE
FBgn0029856	X	6282037	6283575	-	CG11700	0.456783	-3.37353	0.00074212	0.0122662	FALSE	TRUE
FBgn0054026	X	9533818	9534625	+	CG34026	0.479669	-3.3691	0.00075414	0.0123638	FALSE	TRUE
FBgn0052512	X	21062277	21067540	-	CG32512	0.563971	-3.32939	0.00087038	0.0137245	FALSE	TRUE
FBgn0030007	X	8143904	8145602	-	alpha-PheRS	1.44913	3.31725	0.000909098	0.0141566	FALSE	FALSE
FBgn0284227	X	13563823	13590570	+	CG46311	0.372955	-3.31691	0.000910176	0.0141566	FALSE	TRUE
FBgn0266005	X	1047242	1088866	+	lncRNA:CR44779	0.497268	-3.29926	0.000969389	0.0148088	FALSE	TRUE
FBgn0029531	X	749241	751301	-	CG13362	0.178683	-3.29114	0.000997806	0.0151752	FALSE	TRUE
FBgn0052626	X	13830741	13845866	-	AMPdeam	0.682208	-3.28477	0.00102066	0.0154088	FALSE	FALSE
FBgn0065032	X	17104571	17105852	-	Arpc3B	1.51686	3.27137	0.00107027	0.0159808	FALSE	FALSE
FBgn0030607	X	15067007	15069091	+	dob	0.348671	-3.27077	0.00107254	0.0159808	FALSE	TRUE
FBgn0029820	X	5879869	5883391	+	CG16721	0.60767	-3.26822	0.00108224	0.0160556	FALSE	TRUE
FBgn0052528	X	19746041	19748458	+	parvin	1.42797	3.25479	0.00113476	0.0166427	FALSE	FALSE
FBgn0004657	X	8061645	8070237	+	mys	1.85141	3.24577	0.00117134	0.0170816	TRUE	FALSE
FBgn0052557	X	17852958	17856129	-	CG32557	0.323601	-3.23318	0.00122421	0.0176099	FALSE	TRUE
FBgn0029939	X	7137723	7241932	+	CG9650	2.11661	3.23267	0.00122641	0.0176099	TRUE	FALSE
FBgn0025111	X	10778954	10786907	-	Ant2	2.43593	3.22249	0.00127083	0.0180461	TRUE	FALSE
FBgn0003411	X	11321579	11322357	-	sisA	0.0834687	-3.21549	0.00130224	0.0183654	FALSE	TRUE
FBgn0266197	X	498097	499456	-	asRNA:CR44892	0.523785	-3.20916	0.00133124	0.0186817	FALSE	TRUE
FBgn0004057	X	19667252	19672353	+	Zw	0.461029	-3.20622	0.00134493	0.0187361	FALSE	TRUE
FBgn0030777	X	16705971	16706874	-	CG9672	0.580216	-3.18872	0.00142903	0.0195631	FALSE	TRUE
FBgn0014395	X	22449737	22451463	+	tilB	0.5176	-3.17784	0.00148375	0.0200981	FALSE	TRUE
FBgn0029932	X	7069413	7072689	+	CG4607	0.599847	-3.16712	0.00153955	0.0206364	FALSE	TRUE
FBgn0052666	X	11493135	11555045	+	Drak	0.64563	-3.15403	0.00161031	0.0214038	FALSE	FALSE
FBgn0283473	X	18788464	18806057	+	S6KL	0.655831	-3.14561	0.00165743	0.0218742	FALSE	FALSE
FBgn0003996	X	2790599	2796466	-	w	2.48715	3.10018	0.00193403	0.0248237	TRUE	FALSE
FBgn0027330	X	8716713	8720277	-	l(1)G0020	1.56138	3.06864	0.00215033	0.0270264	FALSE	FALSE
FBgn0040364	X	1170828	1173797	+	CG11378	1.56239	3.05758	0.00223135	0.0277099	FALSE	FALSE
FBgn0052582	X	15835601	15836923	+	lncRNA:CR32582	0.40523	-3.05753	0.00223171	0.0277099	FALSE	TRUE
FBgn0027280	X	7941478	7946908	-	l(1)G0193	1.57143	3.05125	0.00227888	0.0279845	FALSE	FALSE
FBgn0030662	X	15585289	15593534	-	CG9220	0.603957	-3.05074	0.00228276	0.0279845	FALSE	TRUE
FBgn0029836	X	6067958	6069264	+	CG5928	21.1633	3.03184	0.00243067	0.0292962	TRUE	FALSE
FBgn0030683	X	15749166	15751737	+	Mvd	1.77621	3.03094	0.00243792	0.0293149	TRUE	FALSE
FBgn0030054	X	8602137	8606304	-	Caf1-180	2.16983	3.02948	0.00244974	0.0293883	TRUE	FALSE
FBgn0053177	X	15081367	15082369	+	CG33177	0.123843	-3.00615	0.0026458	0.0311229	FALSE	TRUE
FBgn0263504	X	22487854	22490872	-	lncRNA:CR43493	0.539947	-3.0024	0.00267862	0.031473	FALSE	TRUE
FBgn0005670	X	2159145	2162180	-	Cyp4d1	0.627692	-3.0011	0.00269004	0.0314992	FALSE	FALSE
FBgn0030670	X	15701451	15703770	-	Pis	1.43001	2.99563	0.00273879	0.0319609	FALSE	FALSE
FBgn0025815	X	6674387	6677176	+	Mcm6	2.79386	2.98897	0.0027992	0.0325918	TRUE	FALSE
FBgn0030594	X	14906334	14909708	-	fiz	0.544293	-2.96518	0.00302504	0.0343651	FALSE	TRUE
FBgn0052594	X	15024436	15042060	+	be	1.69048	2.95781	0.00309837	0.0350048	TRUE	FALSE
FBgn0052687	X	10482028	10487205	-	CG32687	0.684547	-2.95217	0.00315548	0.0355155	FALSE	FALSE
FBgn0024986	X	1378885	1380480	-	CG3719	1.62302	2.93972	0.00328512	0.0366316	FALSE	FALSE
FBgn0053542	X	18277233	18284596	+	upd3	11.8631	2.92996	0.00339003	0.037301	TRUE	FALSE
FBgn0020255	X	11144852	11148716	-	Ran	1.40353	2.92942	0.00339595	0.037301	FALSE	FALSE
FBgn0024182	X	21363028	21373145	+	waw	0.56113	-2.92879	0.00340287	0.0373371	FALSE	TRUE
FBgn0031000	X	19215515	19216660	+	Muc18B	8.81422	2.91629	0.00354222	0.0384152	TRUE	FALSE
FBgn0024361	X	1346553	1348143	+	Tsp2A	1.60007	2.90998	0.00361448	0.0389923	FALSE	FALSE
FBgn0026751	X	5329876	5332435	+	XRCC1	1.559	2.88958	0.00385758	0.0408595	FALSE	FALSE
FBgn0029891	X	6683798	6687302	+	Pink1	0.689078	-2.88167	0.00395577	0.0414569	FALSE	FALSE
FBgn0001087	X	13727204	13736278	-	g	0.628495	-2.87723	0.00401186	0.0419166	FALSE	FALSE
FBgn0003969	X	15999951	16005812	-	vap	1.77154	2.86771	0.00413448	0.0429794	TRUE	FALSE
FBgn0030929	X	18493193	18494168	-	CG15043	2.24323	2.86229	0.00420586	0.0434578	TRUE	FALSE
FBgn0015519	X	8276200	8367169	-	nAChRalpha3	0.12993	-2.86196	0.00421027	0.0434596	FALSE	TRUE
FBgn0262851	X	11589376	11591266	+	CR43215	1.75087	2.85988	0.00423806	0.0436151	TRUE	FALSE
FBgn0030958	X	18785805	18786210	+	CR6900	1.82246	2.85852	0.00425617	0.0437158	TRUE	FALSE
FBgn0266569	X	1046224	1047009	+	CG42259	1.8352	2.85368	0.00432158	0.0442693	TRUE	FALSE
FBgn0262656	X	3373159	3391697	+	Myc	0.581455	-2.85255	0.00433696	0.0443598	FALSE	TRUE
FBgn0029825	X	5942606	5945250	+	CG12728	1.56437	2.85153	0.00435089	0.0443598	FALSE	FALSE
FBgn0030241	X	10852446	10854869	-	feo	4.2478	2.84643	0.00442123	0.0448714	TRUE	FALSE
FBgn0259101	X	11096273	11108148	+	CG42249	0.652135	-2.84439	0.00444967	0.0450419	FALSE	FALSE
FBgn0030786	X	16783933	16785092	+	mRpL22	1.48419	2.84219	0.00448053	0.0452499	FALSE	FALSE
FBgn0030593	X	14901844	14905549	-	CG9512	0.203768	-2.84126	0.0044935	0.0453363	FALSE	TRUE
FBgn0040333	X	2622069	2624575	-	brv3	0.19715	-2.83221	0.0046227	0.0461865	FALSE	TRUE
FBgn0027528	X	16727304	16751910	-	goe	0.679495	-2.82666	0.0047036	0.0468582	FALSE	FALSE
FBgn0030746	X	16399782	16405122	-	CG9981	0.621776	-2.82197	0.0047729	0.0474108	FALSE	FALSE
FBgn0030272	X	11144120	11144809	+	CG15201	2.39835	2.81853	0.00482438	0.0477032	TRUE	FALSE
FBgn0261703	X	15297766	15319074	+	gce	0.527362	-2.81166	0.00492873	0.0483783	FALSE	TRUE
FBgn0030270	X	11140474	11141835	-	CG15199	4.90008	2.79081	0.00525764	0.0503763	TRUE	FALSE
FBgn0027343	X	769945	784222	+	fz3	1.60447	2.78108	0.00541788	0.0512503	FALSE	FALSE
FBgn0030309	X	11555050	11558654	-	CG1572	1.48497	2.7779	0.00547119	0.0516363	FALSE	FALSE
FBgn0052686	X	10371717	10375316	-	CG32686	0.518551	-2.76436	0.0057034	0.0529941	FALSE	TRUE
FBgn0262740	X	11430523	11454386	-	Evi5	0.652398	-2.75716	0.00583061	0.0538396	FALSE	FALSE
FBgn0259204	X	7011357	7012137	+	CG42308	1.73203	2.75373	0.00589211	0.0541832	TRUE	FALSE
FBgn0030300	X	11442539	11446012	+	Sk1	0.642779	-2.75125	0.00593686	0.0544972	FALSE	FALSE
FBgn0262848	X	11595655	11597545	+	CR43212	1.87272	2.74572	0.00603787	0.0551291	TRUE	FALSE
FBgn0001090	X	18794246	18797687	-	bnb	0.637819	-2.74223	0.00610239	0.0555209	FALSE	FALSE
FBgn0029870	X	6365949	6370924	+	Marf	0.640651	-2.73899	0.00616289	0.0558736	FALSE	FALSE
FBgn0023525	X	2250145	2251993	-	CG3191	0.618162	-2.73677	0.00620452	0.0561345	FALSE	FALSE
FBgn0260484	X	3799150	3801570	+	HIP	1.38542	2.7363	0.00621351	0.0561345	FALSE	FALSE
FBgn0030271	X	11142541	11143755	+	CG15202	2.84678	2.73243	0.00628682	0.056456	TRUE	FALSE
FBgn0052681	X	10376651	10381352	-	CG32681	0.604539	-2.72959	0.00634123	0.0568389	FALSE	TRUE
FBgn0014031	X	6528948	6530726	+	Spat	0.475722	-2.7241	0.00644771	0.0575924	FALSE	TRUE
FBgn0030056	X	8681252	8688760	+	CG11284	1.3962	2.71905	0.00654698	0.0582263	FALSE	FALSE
FBgn0029878	X	6590776	6596954	+	Pat1	0.693066	-2.71546	0.0066184	0.0586805	FALSE	FALSE
FBgn0030183	X	10205292	10212374	-	CG15309	0.61341	-2.70986	0.00673112	0.0594525	FALSE	TRUE
FBgn0030208	X	10478838	10481943	+	PPP4R2r	1.48495	2.69663	0.0070046	0.0611862	FALSE	FALSE
FBgn0026374	X	15788897	15793632	+	Rhp	0.604542	-2.69662	0.00700478	0.0611862	FALSE	TRUE
FBgn0030528	X	13811684	13812870	+	CG11095	1.45604	2.69446	0.00705024	0.0613228	FALSE	FALSE
FBgn0030500	X	13609671	13612062	-	Ndc80	2.46229	2.69086	0.0071268	0.0618318	TRUE	FALSE
FBgn0011760	X	4687800	4702034	+	ctp	1.42596	2.68433	0.00726763	0.0627792	FALSE	FALSE
FBgn0260855	X	806076	808200	+	Sec22	1.40467	2.6841	0.00727264	0.0627792	FALSE	FALSE
FBgn0029996	X	8087544	8094064	-	UbcE2H	0.626129	-2.67862	0.00739254	0.0635474	FALSE	FALSE
FBgn0030509	X	13676894	13677882	+	CG11162	0.573556	-2.67593	0.00745229	0.063796	FALSE	TRUE
FBgn0024238	X	17285704	17301929	-	Fim	1.49883	2.67592	0.00745249	0.063796	FALSE	FALSE
FBgn0283433	X	20205043	20209603	-	CG46276	1.6273	2.6696	0.00759427	0.0646865	TRUE	FALSE
FBgn0259994	X	5625676	5648487	-	OtopLa	1.62377	2.66653	0.00766384	0.0651651	FALSE	FALSE
FBgn0027498	X	11092492	11094947	+	CG2061	0.488836	-2.66446	0.00771109	0.0653029	FALSE	TRUE
FBgn0040153	X	14203961	14211457	-	l(1)G0469	0.625698	-2.66332	0.00773733	0.0654371	FALSE	FALSE
FBgn0260748	X	17107582	17135988	+	CG5004	1.36219	2.65717	0.00787992	0.0664589	FALSE	FALSE
FBgn0262850	X	11591469	11593359	+	CR43214	1.74043	2.65514	0.00792762	0.0665508	TRUE	FALSE
FBgn0030501	X	13612131	13613228	+	BthD	3.56293	2.65478	0.00793613	0.0665508	TRUE	FALSE
FBgn0030239	X	10847438	10848534	+	CG17333	0.653915	-2.65415	0.00795088	0.0666202	FALSE	FALSE
FBgn0030351	X	11888352	11889186	+	CG1840	1.87991	2.6488	0.00807773	0.0673537	TRUE	FALSE
FBgn0029895	X	6699508	6719389	+	CG14441	0.594199	-2.64466	0.00817722	0.0680623	FALSE	TRUE
FBgn0030122	X	9273413	9275653	+	Aladin	1.74358	2.64236	0.00823302	0.0683161	TRUE	FALSE
FBgn0030218	X	10598146	10602714	-	CG1628	0.671677	-2.64019	0.00828603	0.0686583	FALSE	FALSE
FBgn0030040	X	8458494	8460898	-	CG15347	1.61289	2.63965	0.00829929	0.0686996	FALSE	FALSE
FBgn0004647	X	3134870	3172221	+	N	2.3391	2.63729	0.00835715	0.0690674	TRUE	FALSE
FBgn0030597	X	14916756	14918800	-	Eo	0.347657	-2.63571	0.00839603	0.0692774	FALSE	TRUE
FBgn0031010	X	19277176	19280349	-	CG8028	0.235815	-2.63148	0.00850148	0.0697362	FALSE	TRUE
FBgn0030824	X	17203112	17203925	+	CG5070	7.38688	2.62796	0.00858999	0.0699779	TRUE	FALSE
FBgn0064116	X	21317936	21319296	-	CG33713	1.3744	2.62504	0.008664	0.070359	FALSE	FALSE
FBgn0031190	X	22474851	22482357	-	CG12576	0.682332	-2.61123	0.0090216	0.0729749	FALSE	FALSE
FBgn0029766	X	5429571	5432526	+	CG15784	0.675611	-2.60752	0.00912017	0.0736563	FALSE	FALSE
FBgn0023530	X	1668406	1669297	-	CG3740	1.3934	2.60066	0.00930448	0.0748508	FALSE	FALSE
FBgn0025837	X	124370	126714	-	CG17636	0.511165	-2.59389	0.00948971	0.0761027	FALSE	TRUE
FBgn0011754	X	11695137	11704394	+	PhKgamma	0.684994	-2.59345	0.00950193	0.0761413	FALSE	FALSE
FBgn0030331	X	11724246	11736617	+	CG15221	0.300256	-2.59197	0.00954285	0.0764097	FALSE	TRUE
FBgn0030109	X	9228796	9232378	-	CG12121	1.44728	2.59041	0.00958629	0.0765786	FALSE	FALSE
FBgn0030603	X	15044123	15051842	+	CG5541	1.37271	2.58946	0.00961272	0.0767301	FALSE	FALSE
FBgn0011742	X	16548290	16553968	-	Arp2	1.3573	2.58352	0.0097799	0.0777627	FALSE	FALSE
FBgn0000042	X	5900861	5905399	+	Act5C	1.58412	2.57885	0.00991309	0.0785181	FALSE	FALSE
FBgn0263507	X	6758610	6759491	-	lncRNA:CR43496	0.501945	-2.5725	0.0100967	0.0795435	FALSE	TRUE
FBgn0030347	X	11873319	11875346	+	CG15739	1.45809	2.56862	0.0102105	0.0801331	FALSE	FALSE
FBgn0266349	X	15334478	15335971	-	asRNA:CR44998	0.384841	-2.5606	0.0104493	0.081695	FALSE	TRUE
FBgn0265575	X	3862966	3871939	-	yin	0.559479	-2.55667	0.0105681	0.0824982	FALSE	TRUE
FBgn0030329	X	11716756	11719894	+	prtp	1.30517	2.55101	0.010741	0.0837251	FALSE	FALSE
FBgn0029765	X	5427517	5428217	+	CG16756	0.397247	-2.54659	0.0108781	0.0844694	FALSE	TRUE
FBgn0264975	X	8517373	8555170	+	Nrg	1.69392	2.54185	0.0110268	0.0847103	TRUE	FALSE
FBgn0004456	X	13214409	13258490	-	mew	1.89826	2.53481	0.0112508	0.085808	TRUE	FALSE
FBgn0052695	X	9872382	9874057	-	CG32695	0.574909	-2.5331	0.0113058	0.0861636	FALSE	TRUE
FBgn0031148	X	21045138	21049096	+	Cbs	0.646897	-2.52357	0.0116171	0.0877217	FALSE	FALSE
FBgn0030904	X	18240654	18243284	-	upd2	15.5645	2.52112	0.0116981	0.0881735	TRUE	FALSE
FBgn0029849	X	6219957	6222719	+	Efr	0.627938	-2.5083	0.0121313	0.090444	FALSE	FALSE
FBgn0262847	X	11597748	11599638	+	CR43211	1.6358	2.50612	0.0122063	0.0907572	TRUE	FALSE
FBgn0283451	X	1575132	1664869	+	br	2.8565	2.50325	0.0123058	0.0910611	TRUE	FALSE
FBgn0030052	X	8574306	8588528	+	CG12065	1.59678	2.49996	0.0124207	0.0916526	FALSE	FALSE
FBgn0023519	X	1890256	1891482	+	mRpL16	1.5217	2.47808	0.013209	0.0956322	FALSE	FALSE
FBgn0031060	X	19699820	19701755	-	CG14231	1.41494	2.47645	0.0132698	0.0958726	FALSE	FALSE
FBgn0267519	X	23214452	23217140	+	28SrRNA-Psi:CR45859	2.51795	2.47539	0.0133092	0.0960052	TRUE	FALSE
FBgn0030505	X	13624745	13664568	+	NFAT	0.698702	-2.47397	0.0133622	0.0961721	FALSE	FALSE
FBgn0029976	X	7912089	7918444	+	snz	0.658692	-2.46977	0.0135201	0.0967967	FALSE	FALSE
FBgn0002917	X	14266367	14277416	+	na	4.98311	2.4662	0.0136555	0.0972029	TRUE	FALSE
FBgn0028341	X	9626294	9659145	-	Ptpmeg2	1.57565	2.45671	0.0140216	0.0993439	FALSE	FALSE
FBgn0030403	X	12592555	12595624	-	CG1824	1.47788	2.45397	0.0141288	0.0994916	FALSE	FALSE
FBgn0003514	X	6223061	6225140	-	sqh	1.52729	2.44328	0.0145543	0.101583	FALSE	FALSE
FBgn0264090	X	18930335	19028629	+	CG43759	2.33201	2.43924	0.014718	0.102103	TRUE	FALSE
FBgn0040850	X	10839230	10839895	+	CG15210	1.78372	2.4325	0.0149951	0.103417	TRUE	FALSE
FBgn0025739	X	4636318	4639112	+	pon	2.01058	2.43243	0.014998	0.103417	TRUE	FALSE
FBgn0030098	X	9191657	9192548	+	CG12057	0.462092	-2.4255	0.0152873	0.104801	FALSE	TRUE
FBgn0284222	X	16826681	16835520	-	CG46306	0.612718	-2.42542	0.0152905	0.104801	FALSE	TRUE
FBgn0003654	X	20227961	20236382	-	sw	1.36392	2.42174	0.0154464	0.105658	FALSE	FALSE
FBgn0027601	X	14933670	14953532	-	pdgy	0.570594	-2.41959	0.0155379	0.106214	FALSE	TRUE
FBgn0030574	X	14584733	14602580	-	CG9413	0.665666	-2.41873	0.0155747	0.106373	FALSE	FALSE
FBgn0031118	X	20469955	20510694	-	RhoGAP19D	0.629117	-2.41808	0.0156026	0.106443	FALSE	FALSE
FBgn0000108	X	530501	579044	+	Appl	0.570864	-2.41681	0.015657	0.106622	FALSE	TRUE
FBgn0031049	X	19643327	19644518	+	Sec61gamma	1.44069	2.41431	0.0157649	0.107071	FALSE	FALSE
FBgn0030749	X	16416958	16422265	-	AnxB11	1.42043	2.41141	0.015891	0.107554	FALSE	FALSE
FBgn0003301	X	14787478	14826073	-	rut	0.571885	-2.39547	0.0165989	0.111248	FALSE	TRUE
FBgn0030053	X	8588811	8590774	+	CG12081	0.652825	-2.38973	0.0168609	0.112563	FALSE	FALSE
FBgn0025641	X	1289713	1322362	-	DAAM	0.597515	-2.359	0.0183242	0.120147	FALSE	TRUE
FBgn0015789	X	20251338	20254691	+	Rab10	1.32995	2.35871	0.0183387	0.120166	FALSE	FALSE
FBgn0026876	X	1236873	1239884	-	CG11403	1.86338	2.35644	0.0184509	0.12067	TRUE	FALSE
FBgn0029524	X	481862	482768	+	CG3176	1.74191	2.3479	0.0188797	0.123005	TRUE	FALSE
FBgn0022770	X	20244647	20248203	+	Peritrophin-A	0.507817	-2.34736	0.0189068	0.123104	FALSE	TRUE
FBgn0011661	X	8873012	8898332	-	Moe	1.43787	2.34332	0.019113	0.12402	FALSE	FALSE
FBgn0031070	X	19759173	19764874	-	CG12702	3.49991	2.34235	0.0191628	0.124216	TRUE	FALSE
FBgn0030994	X	19190214	19191029	+	HP1D3csd	2.26203	2.33915	0.0193277	0.125052	TRUE	FALSE
FBgn0003714	X	2442313	2443976	-	tko	1.47939	2.33723	0.0194274	0.125134	FALSE	FALSE
FBgn0024994	X	2701124	2703852	-	Ugalt	1.33874	2.33177	0.019713	0.12596	FALSE	FALSE
FBgn0030120	X	9268438	9269925	-	CG17440	1483.6	2.3313	0.0197376	0.126039	TRUE	FALSE
FBgn0003360	X	10780893	10786958	-	sesB	1.41468	2.32681	0.0199752	0.127083	FALSE	FALSE
FBgn0027556	X	16913180	16938209	+	CG4928	0.744122	-2.32309	0.0201742	0.127874	FALSE	FALSE
FBgn0025391	X	1735945	1754065	-	Scgdelta	0.522161	-2.31778	0.020461	0.128897	FALSE	TRUE
FBgn0029980	X	7931745	7933351	-	CG10778	1.35982	2.31427	0.0206531	0.129868	FALSE	FALSE
FBgn0002723	X	11616124	11621280	+	Met	0.707762	-2.31089	0.0208389	0.130615	FALSE	FALSE
FBgn0027084	X	9606363	9608884	-	LysRS	1.32768	2.29954	0.0214743	0.13332	FALSE	FALSE
FBgn0003189	X	16655359	16668712	+	r	1.66023	2.29908	0.0215004	0.133321	TRUE	FALSE
FBgn0030087	X	9093612	9103739	-	CG7766	0.640675	-2.29428	0.0217743	0.134436	FALSE	FALSE
FBgn0024996	X	2704571	2706217	+	eIF2Bbeta	1.30053	2.28752	0.0221655	0.135483	FALSE	FALSE
FBgn0030600	X	15010137	15063429	-	hiw	0.648079	-2.28405	0.0223686	0.136277	FALSE	FALSE
FBgn0030341	X	11850909	11852530	-	p24-1	1.36117	2.28184	0.0224985	0.136949	FALSE	FALSE
FBgn0030648	X	15482374	15486612	+	CG6340	0.760078	-2.28085	0.0225573	0.137144	FALSE	FALSE
FBgn0031150	X	21053963	21082391	+	bves	0.716059	-2.27892	0.0226716	0.137595	FALSE	FALSE
FBgn0283476	X	18064483	18078472	+	Dhc16F	0.0310022	-2.27784	0.0227361	1	FALSE	TRUE
FBgn0003965	X	10923972	10925631	+	v	0.576636	-2.25345	0.024231	0.14425	FALSE	TRUE
FBgn0030196	X	10383353	10385861	-	Psf3	1.4098	2.25312	0.0242514	0.144287	FALSE	FALSE
FBgn0029521	X	315123	316566	+	Or1a	15.2991	2.24763	0.0245999	0.145938	TRUE	FALSE
FBgn0004832	X	4102955	4104197	-	Xpac	1.52133	2.2406	0.0250519	0.147695	FALSE	FALSE
FBgn0046687	X	5673830	5679977	-	Tre1	1.6271	2.22786	0.02589	0.150807	TRUE	FALSE
FBgn0259789	X	19766465	19783548	-	zld	17.3177	2.22581	0.0260267	1	TRUE	FALSE
FBgn0030791	X	16796902	16800710	-	CG9132	1.3796	2.2231	0.0262094	0.152322	FALSE	FALSE
FBgn0052676	X	10711163	10744943	-	stx	0.671144	-2.22058	0.0263792	0.152878	FALSE	FALSE
FBgn0030097	X	9189326	9190605	-	CG12115	0.163348	-2.21988	0.0264272	0.152983	FALSE	TRUE
FBgn0030552	X	14226289	14227949	+	mRpL38	1.36682	2.21702	0.0266215	0.153762	FALSE	FALSE
FBgn0029706	X	4366417	4371136	+	CG3626	0.723074	-2.20969	0.0271264	0.155732	FALSE	FALSE
FBgn0030925	X	18479983	18483772	-	Hayan	0.528943	-2.20869	0.0271965	0.155857	FALSE	TRUE
FBgn0030960	X	18791668	18793517	+	Atg101	0.695287	-2.20039	0.0277791	0.15805	FALSE	FALSE
FBgn0030294	X	11359236	11360929	+	Pa1	1.57567	2.1936	0.028264	0.15966	FALSE	FALSE
FBgn0030575	X	14679568	14681418	+	CG5321	0.556539	-2.18997	0.0285262	0.160877	FALSE	TRUE
FBgn0029867	X	6347103	6349236	+	CG3847	1.3669	2.1896	0.0285535	0.160942	FALSE	FALSE
FBgn0030870	X	17830828	17841705	+	CG6398	0.679918	-2.18814	0.0286595	0.161322	FALSE	FALSE
FBgn0085819	X	23261772	23262666	-	28SrRNA-Psi:CR41609	2.73195	2.18342	0.0290049	0.162684	TRUE	FALSE
FBgn0031002	X	19236059	19241840	-	CG14196	0.714286	-2.17848	0.0293705	0.164019	FALSE	FALSE
FBgn0266421	X	11615097	11615840	-	RPA3	1.55561	2.17442	0.0296736	0.165173	FALSE	FALSE
FBgn0011834	X	20962605	20963505	-	Ser6	1.349	2.16829	0.0301367	0.166848	FALSE	FALSE
FBgn0043903	X	19676061	19683518	-	dome	1.63267	2.167	0.030235	0.167122	TRUE	FALSE
FBgn0052672	X	10764878	10768338	-	Atg8a	0.694899	-2.16139	0.0306652	0.168773	FALSE	FALSE
FBgn0004432	X	16317673	16320370	-	Cyp1	1.34623	2.15501	0.0311608	0.170497	FALSE	FALSE
FBgn0262852	X	11587283	11589173	+	CR43216	1.59298	2.15063	0.0315055	0.171744	FALSE	FALSE
FBgn0030809	X	16956232	16968679	-	Ubr1	0.675632	-2.13268	0.0329509	0.176903	FALSE	FALSE
FBgn0266276	X	15315056	15317967	-	asRNA:CR44961	0.44216	-2.13115	0.0330768	0.177301	FALSE	TRUE
FBgn0029685	X	3932000	3936469	-	CG2938	1.32627	2.13034	0.0331434	0.177565	FALSE	FALSE
FBgn0024995	X	2706151	2707427	-	CG2680	0.538096	-2.12615	0.0334904	0.178604	FALSE	TRUE
FBgn0027537	X	13822826	13825910	+	Nup93-1	1.45619	2.12213	0.0338267	0.17982	FALSE	FALSE
FBgn0262945	X	5831898	5832215	-	lncRNA:CR43264	4.07536	2.11925	0.0340692	0.180409	TRUE	FALSE
FBgn0030805	X	16938244	16940873	-	wus	2.23934	2.11629	0.0343205	0.180887	TRUE	FALSE
FBgn0053487	X	20194360	20195206	-	CR33487	2.53703	2.10587	0.0352159	0.183784	TRUE	FALSE
FBgn0030752	X	16438680	16441296	-	CG9947	1.24293	2.10146	0.0356004	0.185227	FALSE	FALSE
FBgn0053499	X	20220666	20225020	-	Sdic4	1.39712	2.09848	0.035863	0.18631	FALSE	FALSE
FBgn0052636	X	13332374	13333857	+	lncRNA:CR32636	0.618391	-2.09719	0.0359769	0.18678	FALSE	FALSE
FBgn0017561	X	10878054	10891250	-	Ork1	0.710563	-2.09345	0.0363086	0.187771	FALSE	FALSE
FBgn0019929	X	9865233	9867070	+	Ser7	0.485531	-2.09063	0.0365612	0.188793	FALSE	TRUE
FBgn0028550	X	1242740	1275284	-	Atf3	1.4325	2.08519	0.037052	0.190015	FALSE	FALSE
FBgn0003655	X	6363418	6365708	-	swa	0.14053	-2.08235	0.0373106	0.190557	FALSE	TRUE
FBgn0031038	X	19611526	19615617	+	Tyler	23.1288	2.08189	0.0373524	1	TRUE	FALSE
FBgn0085353	X	13456534	13457663	-	CG34324	0.558862	-2.07947	0.0375737	0.191651	FALSE	TRUE
FBgn0030642	X	15466184	15467757	-	CG15642	10.0063	2.07851	0.0376627	0.191878	TRUE	FALSE
FBgn0030881	X	17883718	17885238	+	CG12985	0.582985	-2.0701	0.0384429	0.194599	FALSE	TRUE
FBgn0030503	X	13616989	13619207	+	Tango2	0.717185	-2.06849	0.0385935	0.194886	FALSE	FALSE
FBgn0263258	X	17672458	17698730	-	chas	1.65755	2.06235	0.0391744	0.196849	TRUE	FALSE
FBgn0030507	X	13668014	13669573	+	CG11164	2.46533	2.06183	0.0392239	0.196905	TRUE	FALSE
FBgn0086674	X	13563823	13593224	+	Tango13	0.734252	-2.0595	0.0394468	0.197485	FALSE	FALSE
FBgn0263748	X	15779146	15780214	+	CG43673	0.50248	-2.05921	0.0394739	0.197485	FALSE	TRUE
FBgn0030506	X	13664584	13667811	-	DNAlig4	0.735658	-2.05755	0.0396333	0.197962	FALSE	FALSE
FBgn0030318	X	11599838	11606288	+	rho-4	1.312	2.05365	0.0400098	0.199197	FALSE	FALSE
FBgn0029994	X	8078350	8081605	-	Ldsdh1	0.783677	-2.05268	0.0401034	0.199457	FALSE	FALSE
FBgn0002878	X	13722246	13727113	+	mus101	1.67243	2.05125	0.0402425	0.199678	TRUE	FALSE
FBgn0030077	X	9054698	9067983	-	CG15365	0.662487	-2.04932	0.040431	0.20042	FALSE	FALSE
FBgn0029746	X	5085759	5254864	+	CG15465	3.26572	2.04858	0.0405029	0.200486	TRUE	FALSE
FBgn0030854	X	17633691	17636044	-	CG8289	1.33868	2.03714	0.0416364	0.204172	FALSE	FALSE
FBgn0024980	X	2739089	2744076	-	Syx4	1.5032	2.03684	0.0416658	0.204172	FALSE	FALSE
FBgn0030724	X	16070365	16073568	-	Nipsnap	0.730019	-2.03646	0.0417042	0.204172	FALSE	FALSE
FBgn0030869	X	17820764	17827564	-	Socs16D	0.711495	-2.01943	0.0434431	0.209587	FALSE	FALSE
FBgn0030788	X	16787283	16789644	+	Sap30	1.2876	2.01375	0.0440358	0.211292	FALSE	FALSE
FBgn0285954	X	16288810	16293520	+	caz	1.28532	2.01008	0.0444232	0.212672	FALSE	FALSE
FBgn0030432	X	12903745	12906018	-	CG4404	0.727236	-2.00479	0.0449852	0.214385	FALSE	FALSE
FBgn0030425	X	12801661	12804232	+	CG3775	0.587738	-2.00466	0.0449994	0.214385	FALSE	TRUE
FBgn0004170	X	396060	397497	+	sc	3.37639	2.00368	0.0451041	0.214385	TRUE	FALSE
FBgn0020378	X	9729648	9756369	+	Sp1	0.0189415	-2.00072	0.0454227	1	FALSE	TRUE
FBgn0261930	X	582121	598151	+	vnd	0.69975	-2.00023	0.0454755	0.215255	FALSE	FALSE
FBgn0085813	X	23211192	23213166	+	18SrRNA-Psi:CR41602	2.09081	1.9987	0.0456406	0.215522	TRUE	FALSE
FBgn0031048	X	19641191	19642869	-	CG12237	0.766235	-1.99833	0.0456807	0.215522	FALSE	FALSE
FBgn0029944	X	7324214	7328806	+	Dok	1.34512	1.99816	0.0456995	0.215522	FALSE	FALSE
FBgn0029801	X	5755574	5759751	+	CG15771	0.785391	-1.99113	0.0464671	0.217353	FALSE	FALSE
FBgn0031041	X	19616663	19618537	-	CG12788	1.84003	1.99087	0.0464956	0.217353	TRUE	FALSE
FBgn0028969	X	1859141	1861790	-	deltaCOP	1.30868	1.98749	0.0468685	0.218627	FALSE	FALSE
FBgn0030773	X	16699152	16700170	-	CG9676	0.696519	-1.98374	0.0472854	0.219953	FALSE	FALSE
FBgn0030520	X	13745577	13755406	-	Pdcd4	0.532778	-1.98132	0.0475557	0.220632	FALSE	TRUE
FBgn0261592	X	7899624	7901331	-	RpS6	0.755115	-1.98065	0.0476301	0.220678	FALSE	FALSE
FBgn0031050	X	19644531	19646176	-	Arp10	1.32678	1.9788	0.0478385	0.221245	FALSE	FALSE
FBgn0030804	X	16889810	16890637	+	CG13002	24.9605	1.97771	0.0479614	1	TRUE	FALSE
FBgn0040069	X	6200188	6202559	-	vanin-like	3.65371	1.97567	0.0481919	0.221942	TRUE	FALSE
FBgn0052758	X	5719374	5738031	-	CG32758	1.45049	1.97409	0.048372	0.222127	FALSE	FALSE
FBgn0266000	X	4926664	4938105	-	CG44774	1.43137	1.96847	0.0490144	0.223973	FALSE	FALSE
FBgn0283434	X	20212738	20217259	-	CG46277	1.46044	1.96491	0.0494248	0.225238	FALSE	FALSE
FBgn0030738	X	16309817	16313138	-	CG9915	0.758899	-1.96209	0.049752	0.226127	FALSE	FALSE
FBgn0003159	X	2344949	2366356	-	CG2841	0.726879	-1.96008	0.0499859	0.22689	FALSE	FALSE
FBgn0025836	X	127449	140340	+	RhoGAP1A	0.767947	-1.95941	0.0500648	0.227047	FALSE	FALSE
FBgn0262849	X	11593562	11595452	+	CR43213	1.53301	1.95525	0.0505531	0.228959	FALSE	FALSE
FBgn0064117	X	21317936	21319296	-	SLIRP1	1.43876	1.95254	0.050874	0.229137	FALSE	FALSE
FBgn0015288	X	762560	765130	-	RpL22	0.781803	-1.94808	0.0514054	0.230685	FALSE	FALSE
FBgn0040372	X	245978	254650	+	G9a	0.70895	-1.94645	0.0516011	0.231206	FALSE	FALSE
FBgn0029761	X	5340236	5405138	+	SK	0.674412	-1.94364	0.0519383	0.232075	FALSE	FALSE
FBgn0030365	X	12021068	12022746	+	Tango4	1.36685	1.94154	0.0521928	0.232695	FALSE	FALSE
FBgn0029747	X	5180182	5182369	-	CG5062	33.8743	1.93712	0.0527302	1	FALSE	FALSE
FBgn0003366	X	11071441	11086299	-	sev	0.582515	-1.93671	0.0527809	0.234627	FALSE	FALSE
FBgn0029969	X	7887130	7888785	-	CG10932	1.23328	1.93518	0.0529686	0.235212	FALSE	FALSE
FBgn0003302	X	6035753	6037800	-	rux	0.700167	-1.93048	0.0535469	0.236835	FALSE	FALSE
FBgn0030037	X	8433923	8437820	-	Miga	0.790691	-1.92926	0.0536988	0.237228	FALSE	FALSE
FBgn0002873	X	14247732	14258595	+	mud	2.25011	1.91935	0.0549402	0.240562	FALSE	FALSE
FBgn0000479	X	3176440	3343767	+	dnc	0.700846	-1.9184	0.0550603	0.24089	FALSE	FALSE
FBgn0004646	X	6973620	6991318	-	ogre	0.68559	-1.91371	0.0556569	0.242667	FALSE	FALSE
FBgn0029943	X	7314622	7323770	-	Atg5	1.34451	1.91237	0.055829	0.243005	FALSE	FALSE
FBgn0267073	X	5428483	5429256	+	lncRNA:CR45517	0.563118	-1.91119	0.0559802	0.243354	FALSE	FALSE
FBgn0028480	X	10368052	10384183	+	CG17841	0.737153	-1.90855	0.0563206	0.244112	FALSE	FALSE
FBgn0044030	X	19479382	19480238	-	mRpS14	1.39445	1.90717	0.0564981	0.244503	FALSE	FALSE
FBgn0030311	X	11570621	11571718	+	CG11699	0.785962	-1.90693	0.0565299	0.244503	FALSE	FALSE
FBgn0030678	X	15737493	15738954	-	CG11679	1.28616	1.90634	0.0566059	0.244558	FALSE	FALSE
FBgn0027087	X	18515428	18520445	+	HisRS	1.2793	1.90483	0.0568026	0.24505	FALSE	FALSE
FBgn0020272	X	21388977	21391533	+	mst	1.30985	1.90194	0.0571796	0.246277	FALSE	FALSE
FBgn0040350	X	948585	951900	-	CG3690	0.481842	-1.89975	0.0574661	0.246841	FALSE	FALSE
FBgn0267521	X	23280998	23282931	-	18SrRNA-Psi:CR45861	2.14378	1.89959	0.0574869	0.246841	FALSE	FALSE
FBgn0004404	X	7934898	7935792	+	RpS14b	0.702641	-1.89874	0.0575983	0.247149	FALSE	FALSE
FBgn0053639	X	18210812	18226076	-	CG33639	27.2759	1.89871	0.057602	1	FALSE	FALSE
FBgn0265967	X	16901767	16912724	-	lncRNA:CR44754	0.424869	-1.8975	0.0577619	0.247644	FALSE	FALSE
FBgn0002948	X	11580772	11585750	+	nod	2.04126	1.89626	0.0579257	0.248036	FALSE	FALSE
FBgn0014032	X	8463296	8464438	-	Sptr	0.782782	-1.89479	0.0581198	0.248273	FALSE	FALSE
FBgn0029526	X	479864	481826	-	CR18166	1.6646	1.8939	0.0582389	0.248334	FALSE	FALSE
FBgn0040334	X	2617758	2619738	-	Tsp3A	0.720838	-1.89373	0.0582611	0.248334	FALSE	FALSE
FBgn0004198	X	7608428	7678859	+	ct	0.534759	-1.8933	0.0583181	0.248371	FALSE	FALSE
FBgn0030025	X	8240684	8241483	+	CG2147	1.43072	1.88884	0.058913	0.24987	FALSE	FALSE
FBgn0031117	X	20467455	20469796	+	GstT3	1.40793	1.88556	0.0593536	0.251026	FALSE	FALSE
FBgn0030668	X	15697494	15700034	+	CG8128	1.45967	1.88291	0.0597126	0.251909	FALSE	FALSE
FBgn0262607	X	18129585	18130178	-	CG43133	5.57672	1.88115	0.0599522	0.252341	FALSE	FALSE
FBgn0027093	X	15841769	15844145	-	ArgRS	1.25695	1.88039	0.0600543	0.252586	FALSE	FALSE
FBgn0029715	X	4553117	4554398	-	CG11444	1.2984	1.87827	0.0603446	0.25326	FALSE	FALSE
FBgn0004654	X	2145136	2148566	+	Pgd	0.641987	-1.86656	0.0619637	0.258182	FALSE	FALSE
FBgn0259168	X	17862697	17887222	-	mnb	1.30432	1.86379	0.0623509	0.259199	FALSE	FALSE
FBgn0040398	X	1051525	1052631	+	CG14629	1.51896	1.85923	0.0629946	0.260394	FALSE	FALSE
FBgn0005427	X	268509	279718	-	ewg	0.756063	-1.85903	0.0630225	0.260394	FALSE	FALSE
FBgn0052521	X	21205310	21281171	-	CG32521	0.755845	-1.84905	0.0644511	0.264309	FALSE	FALSE
FBgn0029768	X	5446656	5494012	+	SPR	0.465667	-1.84527	0.0649986	0.265582	FALSE	FALSE
FBgn0001105	X	15860115	15866175	+	Gbeta13F	1.24487	1.83976	0.0658041	0.266975	FALSE	FALSE
FBgn0029925	X	6972324	6973393	-	CG3040	1.3599	1.83747	0.066141	0.267732	FALSE	FALSE
FBgn0030803	X	16886818	16888729	+	CG4880	0.746398	-1.83597	0.0663623	0.268083	FALSE	FALSE
FBgn0023550	X	2201820	2203866	-	FarO	0.604769	-1.83222	0.0669184	0.269791	FALSE	FALSE
FBgn0030157	X	9878422	9879279	+	CG1468	0.556087	-1.82961	0.0673078	0.270627	FALSE	FALSE
FBgn0029909	X	6831397	6832684	-	mAChR-C	0.442611	-1.82135	0.0685529	0.272964	FALSE	FALSE
FBgn0261955	X	6350629	6361323	+	kdn	1.30641	1.81628	0.0693267	0.27445	FALSE	FALSE
FBgn0052667	X	11139762	11140263	-	ssp7	0.241771	-1.81117	0.0701151	0.276719	FALSE	FALSE
FBgn0030837	X	17283762	17284500	-	CG8661	0.654303	-1.80324	0.0713507	0.279322	FALSE	FALSE
FBgn0030660	X	15583159	15585249	+	CG8097	1.44508	1.80028	0.0718171	0.280316	FALSE	FALSE
FBgn0267187	X	18494719	18494926	+	lncRNA:CR45627	14.321	1.79913	0.0719987	1	FALSE	FALSE
FBgn0030595	X	14909873	14910845	-	CG14406	0.158018	-1.7919	0.0731491	1	FALSE	FALSE
FBgn0030671	X	15704125	15705806	+	CG8134	1.2314	1.78996	0.0734603	0.284676	FALSE	FALSE
FBgn0030864	X	17707401	17709653	-	CG8173	2.78906	1.78939	0.0735515	0.284922	FALSE	FALSE
FBgn0030137	X	9555607	9556544	-	CG15317	1.431	1.7847	0.0743104	0.287105	FALSE	FALSE
FBgn0083167	X	10460736	10461878	+	Neb-cGP	1.35435	1.78348	0.0745084	0.287761	FALSE	FALSE
FBgn0010380	X	19731004	19734581	+	AP-1-2beta	1.35376	1.77806	0.0753936	0.290233	FALSE	FALSE
FBgn0031068	X	19748314	19750167	+	Alr	1.34822	1.77704	0.0755625	0.290233	FALSE	FALSE
FBgn0000163	X	17160006	17200728	+	baz	1.47416	1.77579	0.0757671	0.290233	FALSE	FALSE
FBgn0030189	X	10326464	10328946	+	CG2909	1.44785	1.77433	0.0760085	0.290824	FALSE	FALSE
FBgn0030263	X	11090210	11092098	+	CG2076	1.31957	1.77412	0.0760438	0.29085	FALSE	FALSE
FBgn0263997	X	10333652	10347794	+	CG43740	1.82889	1.77074	0.0766034	0.291905	FALSE	FALSE
FBgn0015036	X	2179007	2180998	+	Cyp4ae1	0.732716	-1.77046	0.0766504	0.291976	FALSE	FALSE
FBgn0030217	X	10596122	10599169	+	CG2124	1.3945	1.76695	0.0772361	0.29367	FALSE	FALSE
FBgn0011606	X	2599158	2604052	-	Klp3A	1.6956	1.7659	0.0774127	0.294117	FALSE	FALSE
FBgn0030725	X	16083232	16085751	+	CG8958	0.336392	-1.76436	0.0776714	0.294535	FALSE	FALSE
FBgn0004397	X	2214347	2222567	-	Vinc	1.4754	1.76258	0.0779709	0.295126	FALSE	FALSE
FBgn0265630	X	13195499	13211674	-	sno	0.732169	-1.76196	0.078076	0.295249	FALSE	FALSE
FBgn0030610	X	15084029	15084699	-	CG9065	1.3962	1.75597	0.0790937	0.297781	FALSE	FALSE
FBgn0052756	X	5945682	5948353	+	CG32756	1.33942	1.75182	0.0798043	0.299222	FALSE	FALSE
FBgn0030245	X	10870594	10877893	-	CG1637	1.31822	1.75096	0.079953	0.299358	FALSE	FALSE
FBgn0267036	X	2269996	2270507	+	lncRNA:CR45480	0.0909493	-1.75027	0.080071	1	FALSE	FALSE
FBgn0029974	X	7903704	7908286	-	dpr14	9.89351	1.7483	0.0804114	1	FALSE	FALSE
FBgn0052706	X	9087129	9088073	+	CG32706	0.525713	-1.74617	0.0807821	0.301162	FALSE	FALSE
FBgn0030305	X	11483518	11485060	+	Uba5	1.30443	1.73767	0.0822683	0.305013	FALSE	FALSE
FBgn0040066	X	2585980	2588217	+	wds	1.24364	1.73604	0.0825571	0.305643	FALSE	FALSE
FBgn0001612	X	13736570	13744683	-	Grip91	1.5257	1.73164	0.0833379	0.307316	FALSE	FALSE
FBgn0013987	X	5759908	5764203	-	MAPk-Ak2	1.21771	1.72991	0.0836457	0.307947	FALSE	FALSE
FBgn0030435	X	12909953	12912070	+	CG4645	1.26768	1.7297	0.0836833	0.307947	FALSE	FALSE
FBgn0030778	X	16696131	16711145	+	CG4678	0.47033	-1.72718	0.0841359	0.308708	FALSE	FALSE
FBgn0261085	X	13359248	13368179	+	Syt12	0.551702	-1.726	0.0843466	0.309261	FALSE	FALSE
FBgn0030398	X	12553124	12554235	+	Cpr11B	27.4804	1.72505	0.0845191	1	FALSE	FALSE
FBgn0030336	X	11808506	11816551	-	CG1578	0.725801	-1.71981	0.0854663	0.311826	FALSE	FALSE
FBgn0023516	X	1866832	1869061	-	Pex5	0.812619	-1.71721	0.085941	0.312432	FALSE	FALSE
FBgn0026879	X	624757	625203	-	CG13364	1.35362	1.71354	0.0866129	0.313987	FALSE	FALSE
FBgn0030572	X	14582136	14582982	-	mRpS25	1.36495	1.71043	0.0871867	0.314899	FALSE	FALSE
FBgn0259741	X	9575126	9576247	-	CG42395	0.441103	-1.70575	0.0880548	0.316507	FALSE	FALSE
FBgn0052580	X	16009114	16061722	+	Muc14A	1.90677	1.70374	0.0884306	0.316889	FALSE	FALSE
FBgn0040907	X	4321764	4322231	-	mRpL33	1.45136	1.70314	0.0885412	0.317175	FALSE	FALSE
FBgn0030797	X	16826681	16835520	-	CG13004	0.488801	-1.70189	0.0887751	0.31731	FALSE	FALSE
FBgn0069973	X	22960609	22962360	-	CG40485	70.5826	1.69904	0.0893113	1	FALSE	FALSE
FBgn0267031	X	625247	625661	+	lncRNA:CR45475	14.8826	1.69862	0.0893908	1	FALSE	FALSE
FBgn0014340	X	5873840	5876853	-	mof	0.743056	-1.69608	0.0898708	0.31961	FALSE	FALSE
FBgn0023541	X	2173415	2175315	-	Cyp4d14	0.672907	-1.694	0.0902662	0.320451	FALSE	FALSE
FBgn0086558	X	6276876	6279647	-	Ubi-p5E	0.792031	-1.69321	0.090416	0.320762	FALSE	FALSE
FBgn0085771	X	23239718	23240975	+	28SrRNA-Psi:CR40741	2.17043	1.69195	0.0906547	0.321421	FALSE	FALSE
FBgn0267516	X	23278007	23283731	-	pre-rRNA:CR45856	1.73179	1.68905	0.0912103	0.322689	FALSE	FALSE
FBgn0017418	X	18130392	18137784	-	ari-1	0.76621	-1.68557	0.0918791	0.323829	FALSE	FALSE
FBgn0027864	X	8690327	8691811	+	Ogg1	1.4304	1.6851	0.0919691	0.323868	FALSE	FALSE
FBgn0029831	X	5988791	5992640	+	CG5966	0.673353	-1.67939	0.0930758	0.325813	FALSE	FALSE
FBgn0031126	X	20657122	20661425	+	Cyp6v1	0.781043	-1.67696	0.0935508	0.326808	FALSE	FALSE
FBgn0030460	X	13193094	13194551	-	CG2453	1.34164	1.67608	0.0937229	0.326965	FALSE	FALSE
FBgn0040370	X	283186	294962	-	CG13375	0.670064	-1.6743	0.0940726	0.32769	FALSE	FALSE
FBgn0010194	X	18501401	18505405	-	Wnt5	1.77867	1.67332	0.094264	0.327851	FALSE	FALSE
FBgn0030060	X	8712472	8714924	-	CG2004	1.23351	1.67297	0.0943326	0.327931	FALSE	FALSE
FBgn0004956	X	18305354	18309291	-	upd1	7.5169	1.66692	0.0955305	1	FALSE	FALSE
FBgn0030657	X	15576986	15578171	-	cerv	1.3819	1.66565	0.0957823	0.329508	FALSE	FALSE
FBgn0030735	X	16296671	16303308	+	CG3632	0.794205	-1.66548	0.0958177	0.329508	FALSE	FALSE
FBgn0030480	X	13385210	13385893	+	Tim9a	1.36639	1.66296	0.0963196	0.330638	FALSE	FALSE
FBgn0025621	X	793147	797061	+	CG16989	0.792862	-1.6621	0.0964936	0.330904	FALSE	FALSE
FBgn0030890	X	18078491	18088532	-	CG7536	0.750102	-1.66082	0.0967489	0.331337	FALSE	FALSE
FBgn0030944	X	18649396	18650444	-	CG6617	1.31039	1.65986	0.0969424	0.331669	FALSE	FALSE
FBgn0014455	X	15450261	15453167	+	Ahcy	1.20584	1.65914	0.0970882	0.331914	FALSE	FALSE
FBgn0030041	X	8467443	8469012	-	CG12116	0.632588	-1.65831	0.0972543	0.331963	FALSE	FALSE
FBgn0030000	X	8119082	8121147	-	CG2260	1.31513	1.65663	0.0975948	0.332807	FALSE	FALSE
FBgn0030481	X	13387563	13389332	+	CG1662	0.755911	-1.65547	0.0978291	0.333261	FALSE	FALSE
FBgn0045502	X	11413467	11417422	-	Gr10a	0.231588	-1.65237	0.0984601	0.334634	FALSE	FALSE
FBgn0047095	X	19171077	19174900	-	CG33939	2.14929	1.6478	0.099393	0.337181	FALSE	FALSE
FBgn0029589	X	1819495	1820341	-	CG14810	25.8738	1.64147	0.1007	1	FALSE	FALSE
FBgn0030073	X	8972908	8974255	-	CG10962	1.27047	1.63975	0.101058	0.340202	FALSE	FALSE
FBgn0030926	X	18484487	18486921	-	psh	0.539645	-1.63951	0.101108	0.340258	FALSE	FALSE
FBgn0066114	X	4131211	4132833	+	GlcAT-I	0.791511	-1.63733	0.101561	0.340731	FALSE	FALSE
FBgn0029778	X	5616572	5618806	-	RhoGAP5A	1.25771	1.63129	0.102828	0.343365	FALSE	FALSE
FBgn0003321	X	10832752	10847092	-	sbr	0.838869	-1.63082	0.102928	0.343448	FALSE	FALSE
FBgn0086368	X	784746	788215	+	tw	1.40084	1.6261	0.103928	0.345295	FALSE	FALSE
FBgn0026872	X	1466134	1468692	+	CG14777	1.27401	1.6258	0.103993	0.345332	FALSE	FALSE
FBgn0030447	X	13094299	13095732	+	CG2200	1.22144	1.62498	0.104166	0.345573	FALSE	FALSE
FBgn0030195	X	10375374	10376628	+	CG2898	0.609612	-1.62392	0.104393	0.346002	FALSE	FALSE
FBgn0014026	X	6530897	6533348	-	RpL7A	0.802264	-1.61836	0.105585	0.349155	FALSE	FALSE
FBgn0030530	X	13826041	13830317	-	jub	1.31082	1.6125	0.106852	0.351761	FALSE	FALSE
FBgn0265767	X	23022898	23035550	+	zyd	0.422886	-1.60917	0.10758	0.353427	FALSE	FALSE
FBgn0030237	X	10842205	10842995	+	CG15209	0.708876	-1.60727	0.107995	0.354324	FALSE	FALSE
FBgn0083007	X	17145384	17145534	-	snoRNA:Psi28S-1135f	0.179642	-1.60641	0.108183	1	FALSE	FALSE
FBgn0030571	X	14580600	14582174	+	CG14414	1.30905	1.59821	0.109996	0.357644	FALSE	FALSE
FBgn0053082	X	1030758	1033119	+	CG33082	0.762145	-1.59601	0.110488	0.358386	FALSE	FALSE
FBgn0040929	X	8590775	8591729	-	CG12659	1.44107	1.5952	0.110667	0.35869	FALSE	FALSE
FBgn0030011	X	8150731	8152275	-	Gbeta5	1.4891	1.5906	0.1117	0.360676	FALSE	FALSE
FBgn0030932	X	18505883	18512521	-	Ggt-1	1.32006	1.58474	0.113026	0.362768	FALSE	FALSE
FBgn0040285	X	15446179	15449883	-	Scamp	1.21676	1.5847	0.113034	0.362768	FALSE	FALSE
FBgn0028343	X	17571854	17579229	-	Ankle2	0.775193	-1.58403	0.113188	0.362887	FALSE	FALSE
FBgn0030511	X	13682952	13684616	+	CG11158	0.801991	-1.58304	0.113412	0.363125	FALSE	FALSE
FBgn0003517	X	1481797	1483413	-	sta	0.782995	-1.57972	0.114172	0.364579	FALSE	FALSE
FBgn0030164	X	9965241	9966959	+	CG1889	3.61589	1.57881	0.114381	0.364754	FALSE	FALSE
FBgn0052755	X	5950251	5951711	+	CG32755	0.598769	-1.57606	0.115012	0.366081	FALSE	FALSE
FBgn0062413	X	6661647	6668258	+	Ctr1A	0.817926	-1.5736	0.115579	0.367183	FALSE	FALSE
FBgn0027291	X	19518428	19521810	-	l(1)G0156	1.20255	1.57205	0.115938	0.367661	FALSE	FALSE
FBgn0030584	X	14837471	14838198	-	CG14407	1.30003	1.56801	0.116878	0.369163	FALSE	FALSE
FBgn0052640	X	13178005	13178523	+	CG32640	0.735984	-1.56507	0.117568	0.370988	FALSE	FALSE
FBgn0083040	X	17145210	17145349	-	snoRNA:Psi18S-1854c	0.0911565	-1.56321	0.118004	1	FALSE	FALSE
FBgn0025800	X	8137041	8142279	-	Smox	0.780289	-1.56244	0.118185	0.372488	FALSE	FALSE
FBgn0030486	X	13413242	13421024	+	Set2	0.767497	-1.56203	0.11828	0.372674	FALSE	FALSE
FBgn0266707	X	2675188	2676657	+	lncRNA:CR45197	2.75732	1.5573	0.119398	0.375164	FALSE	FALSE
FBgn0264598	X	2367121	2387664	-	PsGEF	16.5577	1.55164	0.120749	1	FALSE	FALSE
FBgn0030608	X	15069127	15076220	-	Lsd-2	0.814075	-1.54334	0.122748	0.380828	FALSE	FALSE
FBgn0021764	X	686834	749496	+	sdk	0.800054	-1.54207	0.123058	0.381182	FALSE	FALSE
FBgn0003116	X	2181211	2182916	+	pn	0.74395	-1.54205	0.123061	0.381182	FALSE	FALSE
FBgn0030998	X	19208694	19212082	-	CG14195	0.678793	-1.53923	0.123748	0.382173	FALSE	FALSE
FBgn0029737	X	4918730	4921648	+	CG6903	0.824014	-1.53332	0.125198	0.384917	FALSE	FALSE
FBgn0030477	X	13368191	13370472	+	dmrt11E	0.289796	-1.53074	0.125833	0.386174	FALSE	FALSE
FBgn0014391	X	15847859	15849258	-	sun	1.35465	1.53008	0.125996	0.386395	FALSE	FALSE
FBgn0015799	X	797090	801479	-	Rbf	1.31271	1.52538	0.127165	0.388432	FALSE	FALSE
FBgn0029835	X	6050828	6065646	+	CG5921	1.27357	1.52073	0.128328	0.390205	FALSE	FALSE
FBgn0031099	X	20254692	20257199	-	CG17065	1.18784	1.5206	0.12836	0.390205	FALSE	FALSE
FBgn0031091	X	20160355	20165830	-	Phf7	4.25007	1.51694	0.129281	0.391382	FALSE	FALSE
FBgn0023169	X	1375536	1378896	+	AMPKalpha	0.802079	-1.51145	0.130674	0.394254	FALSE	FALSE
FBgn0267035	X	2173480	2175855	+	asRNA:CR45479	0.730884	-1.50659	0.131915	0.395692	FALSE	FALSE
FBgn0030616	X	15137870	15139367	-	RpL37a	0.7707	-1.50638	0.13197	0.395692	FALSE	FALSE
FBgn0053218	X	2330159	2330826	+	lncRNA:CR33218	0.223638	-1.50249	0.132971	0.397637	FALSE	FALSE
FBgn0265598	X	18515428	18572809	+	Bx	0.684946	-1.50232	0.133013	0.397647	FALSE	FALSE
FBgn0023513	X	1868870	1872408	+	CG14803	1.48554	1.49972	0.133687	0.398906	FALSE	FALSE
FBgn0265705	X	19667018	19667746	-	asRNA:CR44512	0.562989	-1.49972	0.133687	0.398906	FALSE	FALSE
FBgn0040361	X	1181620	1183502	+	CG14627	2.69654	1.49721	0.134339	0.400097	FALSE	FALSE
FBgn0259734	X	9030205	9054575	+	Nost	1.28684	1.49511	0.134887	0.400999	FALSE	FALSE
FBgn0265413	X	9070318	9078499	-	CG44325	0.754673	-1.48872	0.13656	0.40321	FALSE	FALSE
FBgn0029504	X	7682338	7709385	-	CHES-1-like	0.805533	-1.48827	0.136678	0.40323	FALSE	FALSE
FBgn0030596	X	14911781	14913812	-	CG12398	0.274742	-1.48606	0.137262	0.403866	FALSE	FALSE
FBgn0000635	X	4132887	4206093	-	Fas2	1.26052	1.4858	0.137333	0.403866	FALSE	FALSE
FBgn0264942	X	8919640	8920467	-	lncRNA:CR44111	53.6938	1.48562	0.13738	1	FALSE	FALSE
FBgn0266182	X	15497523	15497862	-	lncRNA:CR44888	0.213897	-1.48348	0.137947	1	FALSE	FALSE
FBgn0085360	X	20122453	20125271	+	CG34331	0.503084	-1.47834	0.139317	0.406858	FALSE	FALSE
FBgn0020513	X	12757036	12760617	-	Paics	0.752671	-1.47706	0.13966	0.407403	FALSE	FALSE
FBgn0264385	X	6995882	6997799	-	lncRNA:CR43837	0.565831	-1.47697	0.139684	0.407403	FALSE	FALSE
FBgn0029529	X	620717	621215	-	CG13365	1.33601	1.4762	0.139891	0.407659	FALSE	FALSE
FBgn0030467	X	13294473	13302415	-	CG1764	1.53137	1.47506	0.140195	0.408177	FALSE	FALSE
FBgn0030933	X	18512829	18514867	-	CG6470	53.4942	1.474	0.140482	1	FALSE	FALSE
FBgn0263111	X	11931280	11985087	-	cac	0.67382	-1.46946	0.141707	0.410507	FALSE	FALSE
FBgn0026143	X	1028291	1030556	-	CDC45L	1.34343	1.46812	0.142071	0.411099	FALSE	FALSE
FBgn0259242	X	6423123	6524323	-	CG42340	0.462844	-1.46368	0.143283	0.412514	FALSE	FALSE
FBgn0030468	X	13297082	13299910	+	CG1622	1.22409	1.46182	0.14379	0.413396	FALSE	FALSE
FBgn0052857	X	21615449	21617617	-	CG32857	0.831288	-1.45709	0.145092	0.415894	FALSE	FALSE
FBgn0250874	X	2730077	2732190	-	ttm50	1.20419	1.4533	0.14614	0.417553	FALSE	FALSE
FBgn0030740	X	16321431	16323231	-	CG9917	1.32273	1.44989	0.147089	0.419246	FALSE	FALSE
FBgn0030799	X	16881347	16882790	+	CG4872	1.19479	1.44815	0.147575	0.42025	FALSE	FALSE
FBgn0262734	X	16448665	16454972	+	eIF4H1	1.21525	1.44576	0.148244	0.421022	FALSE	FALSE
FBgn0001250	X	16752189	16783434	-	if	0.789457	-1.44535	0.148359	0.421231	FALSE	FALSE
FBgn0052549	X	18390498	18410144	-	CG32549	0.775526	-1.43726	0.150644	0.424927	FALSE	FALSE
FBgn0030999	X	19213254	19214938	+	Mur18B	0.228561	-1.43626	0.150928	0.425006	FALSE	FALSE
FBgn0029838	X	6076072	6077786	-	CG4666	0.804029	-1.43593	0.151021	0.425006	FALSE	FALSE
FBgn0030718	X	15985473	15986808	-	ND-20	1.26689	1.43522	0.151224	0.425006	FALSE	FALSE
FBgn0014868	X	9156929	9158515	-	Ost48	1.22664	1.43432	0.15148	0.425006	FALSE	FALSE
FBgn0030871	X	17843343	17844704	-	CG8142	1.4302	1.43348	0.15172	0.425159	FALSE	FALSE
FBgn0029791	X	5698557	5708633	+	CG4096	0.621181	-1.43317	0.15181	0.425159	FALSE	FALSE
FBgn0085358	X	19050442	19053160	+	Diedel3	0.673362	-1.4316	0.152258	0.425778	FALSE	FALSE
FBgn0030038	X	8437057	8441264	+	CG1440	1.17456	1.43138	0.152321	0.425778	FALSE	FALSE
FBgn0023512	X	1920166	1922874	-	eIF2Bepsilon	1.18612	1.43109	0.152404	0.425778	FALSE	FALSE
FBgn0031005	X	19248639	19252045	+	Hs3st-B	0.355489	-1.43098	0.152435	1	FALSE	FALSE
FBgn0028292	X	9256168	9259202	+	ric8a	1.18122	1.42801	0.153289	0.427437	FALSE	FALSE
FBgn0052767	X	5071027	5084768	-	CG32767	0.780019	-1.42645	0.153738	0.428104	FALSE	FALSE
FBgn0265596	X	15636308	15637014	+	lncRNA:CR44423	1.48775	1.42604	0.153857	0.428104	FALSE	FALSE
FBgn0031139	X	20930972	20933559	-	CG11227	0.391032	-1.42603	0.153861	0.428104	FALSE	FALSE
FBgn0267272	X	13344881	13345271	-	lncRNA:CR45708	0.181491	-1.42188	0.155062	1	FALSE	FALSE
FBgn0029663	X	3476463	3482322	-	CG10804	0.45761	-1.41759	0.156309	0.430913	FALSE	FALSE
FBgn0030159	X	9881953	9883670	+	CG9689	2.81654	1.41741	0.156364	0.430913	FALSE	FALSE
FBgn0029798	X	5747747	5752077	+	CG4078	0.716107	-1.41636	0.15667	0.431481	FALSE	FALSE
FBgn0030162	X	9908663	9911126	-	CG1986	0.351226	-1.41586	0.156818	0.431659	FALSE	FALSE
FBgn0003449	X	5309242	5310501	+	snf	1.2282	1.41446	0.157227	0.432231	FALSE	FALSE
FBgn0029718	X	4647871	4648646	+	mRpL30	1.28712	1.41208	0.157927	0.43332	FALSE	FALSE
FBgn0030529	X	13812971	13822307	-	Clic	1.26618	1.40949	0.158689	0.434447	FALSE	FALSE
FBgn0001565	X	21385518	21387946	-	Hlc	0.79717	-1.40903	0.158825	0.434447	FALSE	FALSE
FBgn0030928	X	18491185	18492006	-	CG15044	1.23653	1.40897	0.158845	0.434447	FALSE	FALSE
FBgn0027553	X	7725996	7728361	-	NELF-B	1.24351	1.40545	0.159886	0.436005	FALSE	FALSE
FBgn0030262	X	11089290	11090219	+	Vago	2.91851	1.40473	0.160102	1	FALSE	FALSE
FBgn0026076	X	15849731	15853175	-	UBL3	0.848264	-1.40439	0.160203	0.436419	FALSE	FALSE
FBgn0266279	X	6746399	6748020	-	lncRNA:CR44964	3.73843	1.40307	0.160597	1	FALSE	FALSE
FBgn0030407	X	12611867	12615530	+	Fpgs	1.33086	1.4	0.161514	0.438597	FALSE	FALSE
FBgn0029664	X	3482965	3484555	+	CG10802	1.23204	1.39957	0.161642	0.438811	FALSE	FALSE
FBgn0000221	X	4104342	4105791	+	brn	0.774078	-1.39937	0.161701	0.438811	FALSE	FALSE
FBgn0028325	X	4702284	4705265	+	Pdha	1.17444	1.39372	0.163402	0.441043	FALSE	FALSE
FBgn0267180	X	7959274	7960898	+	asRNA:CR45620	0.534633	-1.39294	0.163637	0.441331	FALSE	FALSE
FBgn0052677	X	10627737	10710947	+	X11Lbeta	2.23028	1.38785	0.165183	0.444567	FALSE	FALSE
FBgn0000618	X	11576118	11576620	-	e(y)2	1.33547	1.38721	0.165378	0.444813	FALSE	FALSE
FBgn0030979	X	19056911	19067792	+	CG14190	0.252708	-1.38496	0.166063	0.445072	FALSE	FALSE
FBgn0030411	X	12629878	12631111	+	CG2540	1.25487	1.38353	0.166503	0.445787	FALSE	FALSE
FBgn0083041	X	17145557	17145695	-	snoRNA:Psi18S-1854b	0.150758	-1.38236	0.16686	1	FALSE	FALSE
FBgn0029713	X	4549883	4551878	-	CG11436	1.30889	1.38021	0.167523	0.44735	FALSE	FALSE
FBgn0267522	X	23278007	23280010	-	28SrRNA-Psi:CR45862	2.11532	1.3789	0.167926	0.447847	FALSE	FALSE
FBgn0000330	X	7009006	7011145	-	cm	1.22197	1.37865	0.168002	0.447932	FALSE	FALSE
FBgn0052736	X	7011357	7012137	+	CG32736	1.24138	1.37749	0.168362	0.44834	FALSE	FALSE
FBgn0000382	X	2094234	2115701	+	csw	0.813411	-1.37673	0.168597	0.448416	FALSE	FALSE
FBgn0030328	X	11710120	11715565	-	Amun	1.20772	1.37642	0.168691	0.448416	FALSE	FALSE
FBgn0266019	X	11816898	11837460	+	rudhira	0.737242	-1.37364	0.169553	0.450157	FALSE	FALSE
FBgn0016975	X	22980722	23004648	-	stnB	0.683828	-1.37316	0.169703	0.450251	FALSE	FALSE
FBgn0263132	X	10016845	10050803	+	Cht6	1.66453	1.37114	0.170331	0.450515	FALSE	FALSE
FBgn0011837	X	12659415	12682554	+	Tis11	0.795186	-1.37059	0.170503	0.450515	FALSE	FALSE
FBgn0029689	X	3965435	3968655	-	CG6428	0.831895	-1.36801	0.171311	0.451485	FALSE	FALSE
FBgn0002590	X	17143588	17148264	-	RpS5a	0.813471	-1.36689	0.17166	0.452176	FALSE	FALSE
FBgn0052694	X	9989690	10006882	+	CG32694	0.777051	-1.36581	0.171999	0.452326	FALSE	FALSE
FBgn0263747	X	15773171	15778703	+	CG43672	0.674197	-1.36572	0.172026	0.452326	FALSE	FALSE
FBgn0026415	X	9927973	9930948	-	Idgf4	0.784019	-1.36223	0.173126	0.454289	FALSE	FALSE
FBgn0028581	X	17136578	17142990	-	mei-217	3.87394	1.36203	0.173187	0.454334	FALSE	FALSE
FBgn0031011	X	19281232	19298162	-	CG8034	0.809641	-1.3612	0.17345	0.454466	FALSE	FALSE
FBgn0030846	X	17588865	17591706	+	CG12992	0.433168	-1.36118	0.173458	0.454466	FALSE	FALSE
FBgn0029522	X	476984	478191	+	CG13373	1.63509	1.36014	0.173786	0.454846	FALSE	FALSE
FBgn0260812	X	11724668	11729099	-	inaF-D	0.285256	-1.35908	0.174122	1	FALSE	FALSE
FBgn0029892	X	6687596	6688774	-	CG3184	0.733774	-1.35813	0.174423	0.455669	FALSE	FALSE
FBgn0023542	X	2182818	2184668	-	Nmd3	0.85085	-1.35634	0.174991	0.456323	FALSE	FALSE
FBgn0026702	X	5622648	5625493	+	l(1)G0045	1.28546	1.35177	0.176449	0.459375	FALSE	FALSE
FBgn0261549	X	8907068	9029476	+	rdgA	0.637042	-1.34908	0.177312	0.460568	FALSE	FALSE
FBgn0264691	X	9604154	9605969	-	Lst8	1.17624	1.34686	0.178024	0.461635	FALSE	FALSE
FBgn0019661	X	3857230	3862697	-	lncRNA:roX1	8.71076	1.34666	0.178089	0.461635	FALSE	FALSE
FBgn0265662	X	790284	790566	-	lncRNA:CR44469	0.191646	-1.34288	0.17931	1	FALSE	FALSE
FBgn0000346	X	13259021	13262488	+	comt	1.87634	1.34119	0.179858	0.464487	FALSE	FALSE
FBgn0014903	X	1031496	1033165	+	CG14630	0.823815	-1.34085	0.179969	0.464657	FALSE	FALSE
FBgn0052702	X	9558665	9571308	-	Cubn	0.799091	-1.34062	0.180045	0.464735	FALSE	FALSE
FBgn0053502	X	21609357	21611526	-	CG33502	0.838579	-1.33712	0.181182	0.466359	FALSE	FALSE
FBgn0030230	X	10749077	10757666	-	Rph	1.61096	1.33688	0.181261	0.466359	FALSE	FALSE
FBgn0029783	X	5664628	5665940	-	Sirt4	1.18891	1.33663	0.181344	0.466359	FALSE	FALSE
FBgn0030850	X	17623221	17627895	-	stas	0.861349	-1.3366	0.181354	0.466359	FALSE	FALSE
FBgn0083008	X	17145730	17145880	-	snoRNA:Psi28S-1135e	0.114075	-1.33419	0.182141	1	FALSE	FALSE
FBgn0285970	X	21621541	21623750	-	CG32500	0.840555	-1.33357	0.182345	0.467582	FALSE	FALSE
FBgn0010383	X	18688538	18693042	-	Cyp18a1	0.56701	-1.33348	0.182376	0.467582	FALSE	FALSE
FBgn0000542	X	3811698	3857621	+	ec	0.726912	-1.33227	0.18277	0.468243	FALSE	FALSE
FBgn0030228	X	10768537	10772154	+	BTBD9	0.818342	-1.32976	0.183598	0.468845	FALSE	FALSE
FBgn0030518	X	13737942	13739177	+	CG11134	0.832255	-1.32765	0.184294	0.470155	FALSE	FALSE
FBgn0266457	X	21496526	21520017	-	lncRNA:CR45082	1.59692	1.32709	0.18448	0.470281	FALSE	FALSE
FBgn0030745	X	16385278	16388702	+	CG4239	1.20316	1.32474	0.185257	0.471415	FALSE	FALSE
FBgn0260858	X	7920409	7921966	+	Ykt6	1.21624	1.32183	0.186225	0.472969	FALSE	FALSE
FBgn0052654	X	12596047	12609910	+	Sec16	0.761534	-1.32134	0.186387	0.473086	FALSE	FALSE
FBgn0052649	X	12898768	12901114	-	CG32649	1.21715	1.3209	0.186535	0.473086	FALSE	FALSE
FBgn0267081	X	5689852	5691172	-	asRNA:CR45525	9.94798	1.32073	0.186591	1	FALSE	FALSE
FBgn0030304	X	11477058	11483233	+	Cyp4g15	0.738805	-1.31761	0.187634	0.473856	FALSE	FALSE
FBgn0029795	X	5732740	5734614	+	CG15773	0.816321	-1.31693	0.187861	0.473962	FALSE	FALSE
FBgn0010341	X	19697091	19699938	+	Cdc42	1.14273	1.31337	0.189058	0.474969	FALSE	FALSE
FBgn0020909	X	13757179	13758598	+	Rtc1	1.21723	1.31333	0.189071	0.474969	FALSE	FALSE
FBgn0262853	X	11586228	11586944	+	CR43217	1.8022	1.31302	0.189178	0.475056	FALSE	FALSE
FBgn0030761	X	16595136	16599215	-	CG9784	1.17052	1.31259	0.189321	0.475082	FALSE	FALSE
FBgn0052745	X	6280233	6280752	-	CR32745	4.5711	1.31128	0.189762	1	FALSE	FALSE
FBgn0029785	X	5672401	5673547	+	RpL35	0.774692	-1.30952	0.190357	0.476438	FALSE	FALSE
FBgn0030739	X	16313709	16317750	+	SWIP	0.836593	-1.30622	0.191478	0.477927	FALSE	FALSE
FBgn0023534	X	494614	496369	+	CG17778	1.36202	1.30534	0.191777	0.478366	FALSE	FALSE
FBgn0030913	X	18322958	18356191	-	CG6123	30.4819	1.30071	0.193357	1	FALSE	FALSE
FBgn0015926	X	15328342	15331002	+	dah	2.20275	1.29957	0.193748	0.480792	FALSE	FALSE
FBgn0030757	X	16542124	16547520	-	CG9902	0.706686	-1.29927	0.193852	0.480935	FALSE	FALSE
FBgn0030521	X	13779847	13782170	-	CtsB1	0.869827	-1.29773	0.194381	0.481486	FALSE	FALSE
FBgn0025814	X	21042125	21044107	+	Mgstl	1.17235	1.29615	0.194926	0.482317	FALSE	FALSE
FBgn0027108	X	6998672	7004151	+	Inx2	0.813882	-1.29358	0.195812	0.483239	FALSE	FALSE
FBgn0024251	X	21363028	21373145	+	bbx	0.798701	-1.29243	0.196207	0.483859	FALSE	FALSE
FBgn0067861	X	20174217	20178638	-	Sdic1	1.24866	1.29108	0.196674	0.484544	FALSE	FALSE
FBgn0053491	X	20178755	20179597	-	CR33491	1.91404	1.29071	0.196804	0.484574	FALSE	FALSE
FBgn0031127	X	20661917	20669669	+	CG1835	0.690124	-1.28718	0.198032	0.486608	FALSE	FALSE
FBgn0262687	X	11919125	11919657	-	lncRNA:CR43157	0.175096	-1.28697	0.198106	1	FALSE	FALSE
FBgn0266361	X	23007672	23009452	+	asRNA:CR45009	0.607332	-1.28466	0.198912	0.487839	FALSE	FALSE
FBgn0002577	X	11754273	11769508	+	m	0.263888	-1.2821	0.199807	1	FALSE	FALSE
FBgn0031078	X	19852214	19859379	+	Nup205	1.44869	1.28116	0.200139	0.489212	FALSE	FALSE
FBgn0040384	X	2782906	2790567	-	CG32795	0.862744	-1.27984	0.200601	0.489376	FALSE	FALSE
FBgn0267515	X	23205822	23206525	+	28SrRNA-Psi:CR45855	2.20545	1.27934	0.200777	0.489376	FALSE	FALSE
FBgn0029828	X	5955629	5958283	+	CG6067	2.25187	1.27803	0.201239	0.489892	FALSE	FALSE
FBgn0266430	X	9868068	9868568	-	CG45060	1.29991	1.27395	0.202681	0.492266	FALSE	FALSE
FBgn0030102	X	9206126	9210887	-	SmydA-9	0.777488	-1.27254	0.20318	0.492953	FALSE	FALSE
FBgn0065057	X	21051686	21051734	-	scaRNA:MeU2-C28	0.12562	-1.27169	0.203483	1	FALSE	FALSE
FBgn0030941	X	18624042	18634908	-	wgn	0.813064	-1.27144	0.203572	0.493381	FALSE	FALSE
FBgn0030966	X	18846389	18848566	-	Suox	1.1728	1.26809	0.204766	0.495377	FALSE	FALSE
FBgn0031044	X	19623114	19625729	+	MKP-4	0.821435	-1.26792	0.204827	0.495377	FALSE	FALSE
FBgn0026192	X	17703352	17707096	+	par-6	1.15231	1.26506	0.205851	0.496563	FALSE	FALSE
FBgn0030640	X	15462722	15466812	+	CG6294	1.2106	1.25905	0.208013	0.500136	FALSE	FALSE
FBgn0052573	X	16651376	16653275	+	CG32573	0.57898	-1.25841	0.208242	0.50024	FALSE	FALSE
FBgn0000376	X	2734248	2738773	-	crm	0.783788	-1.25603	0.209106	0.501405	FALSE	FALSE
FBgn0052783	X	3945043	3948460	+	CG32783	0.68906	-1.25321	0.210131	0.502322	FALSE	FALSE
FBgn0263220	X	10233347	10263485	-	Hk	0.632231	-1.25202	0.210563	0.502741	FALSE	FALSE
FBgn0030936	X	18521074	18522445	-	CG6481	0.176477	-1.25199	0.210575	1	FALSE	FALSE
FBgn0261931	X	9608946	9623243	+	CG42797	1.29548	1.24912	0.211621	0.504063	FALSE	FALSE
FBgn0029877	X	6589290	6590646	+	CG17717	6.24613	1.24412	0.213456	1	FALSE	FALSE
FBgn0040928	X	8397157	8398298	-	CR15345	1.50449	1.24335	0.213739	0.50638	FALSE	FALSE
FBgn0030433	X	12907105	12907942	+	mRpL49	1.26214	1.24113	0.214559	0.507449	FALSE	FALSE
FBgn0029629	X	2609247	2610336	-	eIF3g1	0.852197	-1.24	0.214976	0.508202	FALSE	FALSE
FBgn0039966	X	23012140	23013409	-	Rab21	0.813094	-1.239	0.215347	0.508377	FALSE	FALSE
FBgn0283469	X	17907692	17911097	+	Vps4	1.15973	1.23592	0.216487	0.509692	FALSE	FALSE
FBgn0040395	X	2080610	2093948	+	Unc-76	1.24923	1.23532	0.21671	0.509692	FALSE	FALSE
FBgn0052823	X	20189440	20194227	-	Sdic3	1.23623	1.23471	0.216937	0.509789	FALSE	FALSE
FBgn0000179	X	4412856	4485647	+	bi	0.156746	-1.2337	0.217313	1	FALSE	FALSE
FBgn0021767	X	8447691	8455069	-	org-1	1.33769	1.23314	0.217522	0.510582	FALSE	FALSE
FBgn0030774	X	16700446	16701972	-	spheroide	1.16571	1.23257	0.217736	0.510721	FALSE	FALSE
FBgn0003079	X	2295466	2343870	+	Raf	0.831746	-1.2323	0.217838	0.510721	FALSE	FALSE
FBgn0029525	X	482777	487581	-	CG18273	1.23065	1.22958	0.218855	0.512072	FALSE	FALSE
FBgn0030357	X	11920004	11924662	-	Sclp	0.763015	-1.2291	0.219035	0.512378	FALSE	FALSE
FBgn0260780	X	11893943	11899920	+	wisp	0.28344	-1.22835	0.219317	0.512877	FALSE	FALSE
FBgn0030092	X	9148080	9149071	-	fh	1.2536	1.22738	0.219682	0.51319	FALSE	FALSE
FBgn0026206	X	9163255	9189309	+	mei-P26	0.811431	-1.22565	0.220332	0.513817	FALSE	FALSE
FBgn0052571	X	16731091	16732630	+	TwdlX	0.346142	-1.22338	0.221187	0.515068	FALSE	FALSE
FBgn0053496	X	20186630	20187472	-	CR33496	2.09638	1.21999	0.222467	0.517463	FALSE	FALSE
FBgn0003638	X	1012779	1046040	+	su(w[a])	1.20776	1.21969	0.222583	0.517497	FALSE	FALSE
FBgn0040394	X	2078343	2080405	-	CG16903	1.15804	1.21745	0.223434	0.518772	FALSE	FALSE
FBgn0052786	X	3940847	3944265	+	CG32786	0.702818	-1.21616	0.223924	0.519398	FALSE	FALSE
FBgn0052506	X	20449331	20467065	+	CG32506	0.684848	-1.21583	0.224048	0.519495	FALSE	FALSE
FBgn0029672	X	3571456	3573622	-	CG2875	1.19804	1.21522	0.224284	0.519867	FALSE	FALSE
FBgn0030170	X	10010481	10014279	+	CG2990	2.94381	1.21134	0.225766	0.521259	FALSE	FALSE
FBgn0000152	X	16680089	16683895	-	Axs	0.828072	-1.21034	0.22615	0.521715	FALSE	FALSE
FBgn0030326	X	11704310	11705300	-	CG2444	0.178973	-1.20899	0.226667	1	FALSE	FALSE
FBgn0030366	X	12022837	12029032	-	Usp7	0.857488	-1.2085	0.226854	0.522592	FALSE	FALSE
FBgn0029710	X	4542630	4544497	+	CG3568	1.25392	1.20785	0.227103	0.522592	FALSE	FALSE
FBgn0264446	X	1902028	1903733	+	asRNA:CR43864	2.1769	1.20781	0.227121	0.522592	FALSE	FALSE
FBgn0030688	X	15765470	15766445	-	CG8952	0.802071	-1.20719	0.227361	0.522592	FALSE	FALSE
FBgn0030859	X	17669208	17671888	-	CG12990	4.61351	1.20619	0.227744	0.522592	FALSE	FALSE
FBgn0022942	X	4650015	4658259	+	Cbp80	1.23294	1.20614	0.227765	0.522592	FALSE	FALSE
FBgn0266275	X	15082616	15083753	-	asRNA:CR44960	0.586562	-1.20539	0.228054	0.522771	FALSE	FALSE
FBgn0259834	X	19310513	19322106	-	out	0.773176	-1.204	0.22859	0.523354	FALSE	FALSE
FBgn0031020	X	19479984	19484643	+	Naa15-16	1.22962	1.20367	0.228716	0.523355	FALSE	FALSE
FBgn0265784	X	18366357	18377864	+	CrebB	1.16224	1.20281	0.229052	0.523539	FALSE	FALSE
FBgn0030892	X	18088725	18090509	-	CG7206	0.871677	-1.20066	0.229882	0.524729	FALSE	FALSE
FBgn0052533	X	19474156	19479411	-	CG32533	1.30353	1.19849	0.230727	0.525616	FALSE	FALSE
FBgn0031080	X	19958393	19959403	-	CG12655	1.52352	1.19796	0.230932	0.525734	FALSE	FALSE
FBgn0030826	X	17209368	17209997	-	CG12995	1.82189	1.19764	0.231056	0.525782	FALSE	FALSE
FBgn0260938	X	15876368	15887311	-	tay	0.773176	-1.19372	0.232588	0.527517	FALSE	FALSE
FBgn0053498	X	20225137	20225979	-	CR33498	2.00837	1.19297	0.232882	0.528009	FALSE	FALSE
FBgn0002707	X	4314230	4318801	-	mei-9	1.22749	1.19277	0.232959	0.528009	FALSE	FALSE
FBgn0267910	X	3545750	3546110	-	lncRNA:CR34335	0.704355	-1.19037	0.2339	0.529209	FALSE	FALSE
FBgn0030360	X	12007176	12009904	+	CG1806	0.794834	-1.18661	0.235381	0.531586	FALSE	FALSE
FBgn0030592	X	14885952	14896891	-	CG9514	1.91475	1.18197	0.237217	0.53379	FALSE	FALSE
FBgn0283430	X	20209746	20210592	-	CR46273	0.138567	-1.18056	0.237779	1	FALSE	FALSE
FBgn0029573	X	1369249	1370176	+	CG14770	0.0933864	-1.17979	0.238086	1	FALSE	FALSE
FBgn0262976	X	8408008	8411658	-	lawc	1.23275	1.179	0.2384	0.535734	FALSE	FALSE
FBgn0002914	X	15854832	15857823	-	Myb	0.878991	-1.17567	0.239725	0.537547	FALSE	FALSE
FBgn0261609	X	16445176	16446993	-	eIF2alpha	1.1396	1.17493	0.240022	0.537949	FALSE	FALSE
FBgn0259677	X	22832399	22885541	+	CG42346	1.70781	1.17348	0.240603	0.53817	FALSE	FALSE
FBgn0264270	X	7074550	7098053	-	Sxl	0.843903	-1.17231	0.241073	0.538564	FALSE	FALSE
FBgn0023535	X	509435	528028	+	arg	0.623411	-1.16787	0.24286	0.540403	FALSE	FALSE
FBgn0000137	X	460747	463176	+	ase	4.2184	1.16715	0.24315	1	FALSE	FALSE
FBgn0019660	X	11579065	11580432	+	lncRNA:roX2	25.568	1.16254	0.245018	0.543012	FALSE	FALSE
FBgn0001206	X	10590920	10595855	-	Hmr	0.776328	-1.15894	0.24648	0.54496	FALSE	FALSE
FBgn0021765	X	18091259	18092853	+	scu	1.1395	1.15627	0.24757	0.54635	FALSE	FALSE
FBgn0030178	X	10084914	10086171	-	CG2974	1.2324	1.15399	0.248505	0.547725	FALSE	FALSE
FBgn0003575	X	635890	643760	+	su(sable)	0.792871	-1.1539	0.248542	0.547725	FALSE	FALSE
FBgn0029997	X	8094250	8102095	-	CG2258	1.31968	1.15375	0.248604	0.547725	FALSE	FALSE
FBgn0263994	X	15175441	15189931	+	CG43737	0.105043	-1.15202	0.249312	1	FALSE	FALSE
FBgn0031061	X	19701927	19704259	-	CG14232	1.18771	1.15172	0.249436	0.548428	FALSE	FALSE
FBgn0029676	X	3789969	3792477	+	HIP-R	1.12716	1.15054	0.249923	0.549264	FALSE	FALSE
FBgn0000719	X	22824317	22855194	-	fog	1.30232	1.14677	0.251477	0.5515	FALSE	FALSE
FBgn0003423	X	21374002	21385159	+	slgA	0.768614	-1.14607	0.251767	0.551901	FALSE	FALSE
FBgn0024992	X	2694392	2698211	-	CG2658	1.25852	1.14525	0.252106	0.55241	FALSE	FALSE
FBgn0285992	X	4921677	4928133	-	hpRNA:CR46342	1.2828	1.14503	0.252195	0.552486	FALSE	FALSE
FBgn0000259	X	11792533	11801587	+	CkIIbeta	1.13429	1.14337	0.252884	0.553273	FALSE	FALSE
FBgn0029930	X	7021608	7066052	-	CG12541	0.660691	-1.14313	0.252983	0.553273	FALSE	FALSE
FBgn0030519	X	13739744	13741952	+	CG11151	0.83228	-1.14044	0.254104	0.554038	FALSE	FALSE
FBgn0023537	X	490787	493495	-	CG17896	1.21366	1.14037	0.254132	0.554038	FALSE	FALSE
FBgn0029709	X	4540908	4542506	+	CHOp24	1.22142	1.13917	0.254631	0.554979	FALSE	FALSE
FBgn0041210	X	13262687	13285632	-	HDAC4	0.814718	-1.13839	0.254958	0.555462	FALSE	FALSE
FBgn0261675	X	20934869	20939503	+	Npc1b	1.36248	1.13343	0.257034	0.557586	FALSE	FALSE
FBgn0030242	X	10855000	10857413	-	sofe	1.53372	1.12946	0.258703	0.560039	FALSE	FALSE
FBgn0029839	X	6078708	6081372	-	CG4660	0.80658	-1.12923	0.258802	0.560039	FALSE	FALSE
FBgn0052547	X	18443027	18479487	-	CG32547	0.775645	-1.12782	0.259394	0.56087	FALSE	FALSE
FBgn0058469	X	122493	122706	+	lncRNA:CR40469	1.36101	1.12352	0.261216	0.563012	FALSE	FALSE
FBgn0027296	X	2260207	2262515	-	temp	0.805824	-1.12327	0.261323	0.563046	FALSE	FALSE
FBgn0024250	X	7307939	7311132	+	brk	0.755117	-1.12241	0.261688	0.563202	FALSE	FALSE
FBgn0029880	X	6633959	6636169	+	CG14443	5.0828	1.12184	0.26193	1	FALSE	FALSE
FBgn0029799	X	5752249	5754041	+	CG15772	0.717526	-1.11964	0.262867	0.565191	FALSE	FALSE
FBgn0052751	X	6196580	6198654	-	CG32751	1.92522	1.1117	0.266269	0.569248	FALSE	FALSE
FBgn0261791	X	16639810	16640419	-	SNRPG	1.27455	1.10925	0.267324	0.570545	FALSE	FALSE
FBgn0010019	X	467057	469335	-	Cyp4g1	0.359763	-1.10637	0.268566	0.57178	FALSE	FALSE
FBgn0283712	X	12584385	12592193	-	LIMK1	1.15957	1.10284	0.270095	0.573848	FALSE	FALSE
FBgn0066304	X	19744431	19745898	+	Rpp20	1.35178	1.10044	0.271138	0.574995	FALSE	FALSE
FBgn0003218	X	13762752	13779488	+	rdgB	0.806466	-1.09843	0.272019	0.575885	FALSE	FALSE
FBgn0027287	X	15486922	15511223	+	Gmap	1.2054	1.09462	0.273683	0.577887	FALSE	FALSE
FBgn0026060	X	6082709	6091471	-	Mipp2	0.86506	-1.09427	0.273836	0.578093	FALSE	FALSE
FBgn0052713	X	8456837	8457632	-	CG32713	0.583302	-1.09376	0.274058	0.578387	FALSE	FALSE
FBgn0029716	X	4558072	4560317	+	CG3546	32.3342	1.09294	0.27442	1	FALSE	FALSE
FBgn0040389	X	2343997	2344649	-	mRpL14	1.21621	1.09188	0.274888	0.579004	FALSE	FALSE
FBgn0030261	X	11066552	11068379	+	CG15203	0.649284	-1.0834	0.278631	0.584733	FALSE	FALSE
FBgn0030853	X	17632089	17633509	+	ND-24	1.1473	1.08304	0.278793	0.584953	FALSE	FALSE
FBgn0283432	X	20197319	20201933	-	CG46275	1.20865	1.08074	0.279812	0.58618	FALSE	FALSE
FBgn0283680	X	13303633	13329303	+	IP3K2	1.17631	1.07933	0.28044	0.586449	FALSE	FALSE
FBgn0030793	X	16801929	16803344	-	CG9125	1.16854	1.07701	0.281477	0.587396	FALSE	FALSE
FBgn0029750	X	5302988	5305691	-	CG3323	0.313904	-1.07696	0.281497	1	FALSE	FALSE
FBgn0029907	X	6823204	6824203	+	Atx-1	0.456706	-1.07575	0.28204	0.588173	FALSE	FALSE
FBgn0267167	X	18244892	18245180	-	lncRNA:CR45607	10.9407	1.07493	0.282408	1	FALSE	FALSE
FBgn0024941	X	16838173	16844433	-	RSG7	5.15803	1.07239	0.283544	1	FALSE	FALSE
FBgn0030251	X	10927399	10929712	+	CG2145	0.764379	-1.07155	0.283922	0.590729	FALSE	FALSE
FBgn0264955	X	17578689	17579135	+	asRNA:CR44124	3.21499	1.0712	0.284081	1	FALSE	FALSE
FBgn0052656	X	12059795	12065144	+	Muc11A	0.152439	-1.07039	0.284443	0.591138	FALSE	FALSE
FBgn0267048	X	19943357	19944147	-	CG45492	0.17387	-1.06999	0.284623	1	FALSE	FALSE
FBgn0028583	X	21396727	21397316	-	lcs	0.336293	-1.06845	0.285315	0.591502	FALSE	FALSE
FBgn0030775	X	16702786	16703884	-	CG9673	0.878541	-1.06834	0.285366	0.591502	FALSE	FALSE
FBgn0030434	X	12907986	12909622	-	Brms1	1.15309	1.0659	0.28647	0.592764	FALSE	FALSE
FBgn0264676	X	12067200	12070139	-	lncRNA:CR43961	6.76124	1.06507	0.286843	1	FALSE	FALSE
FBgn0030406	X	12609977	12611667	-	CG1463	1.18007	1.06468	0.28702	0.593375	FALSE	FALSE
FBgn0029661	X	3462474	3464044	-	CG16781	29.6677	1.0635	0.287554	1	FALSE	FALSE
FBgn0015774	X	14686038	14749376	-	NetB	0.727068	-1.06146	0.288481	0.595198	FALSE	FALSE
FBgn0003390	X	6771463	6779659	-	shf	1.17293	1.06063	0.288858	0.595341	FALSE	FALSE
FBgn0083956	X	21123634	21140951	+	CG34120	0.768528	-1.06062	0.288862	0.595341	FALSE	FALSE
FBgn0267084	X	5755492	5756710	-	asRNA:CR45528	0.431425	-1.06019	0.289056	1	FALSE	FALSE
FBgn0030731	X	16270951	16273815	+	Mfe2	0.865066	-1.05823	0.28995	0.596195	FALSE	FALSE
FBgn0030177	X	10083154	10085050	+	CG2972	1.14769	1.05772	0.290184	0.596438	FALSE	FALSE
FBgn0004066	X	16276270	16277587	+	Prosalpha4	1.14698	1.057	0.290513	0.596708	FALSE	FALSE
FBgn0052537	X	19273349	19276539	-	CG32537	1.15691	1.05692	0.290548	0.596708	FALSE	FALSE
FBgn0030396	X	12497188	12516565	+	CG2556	0.881208	-1.05657	0.290706	0.596844	FALSE	FALSE
FBgn0030679	X	15739230	15740417	+	CG8206	1.15772	1.05458	0.291617	0.597977	FALSE	FALSE
FBgn0011710	X	21358286	21361688	+	2020-09-01	1.13075	1.05452	0.291644	0.597977	FALSE	FALSE
FBgn0043796	X	6299054	6301285	-	CG12219	0.852187	-1.05386	0.291949	0.597977	FALSE	FALSE
FBgn0029665	X	3484605	3485378	-	CG14270	1.19931	1.05379	0.29198	0.597977	FALSE	FALSE
FBgn0052572	X	16721183	16726948	+	CG32572	6.91151	1.05344	0.292138	1	FALSE	FALSE
FBgn0085446	X	6540771	6589173	+	CG34417	0.831773	-1.05148	0.29304	0.598698	FALSE	FALSE
FBgn0031032	X	19583617	19587057	+	CG14204	2.81712	1.0508	0.293352	0.598698	FALSE	FALSE
FBgn0030101	X	9194750	9196414	-	CG12118	0.84008	-1.04804	0.294621	0.600278	FALSE	FALSE
FBgn0030456	X	13155038	13157372	+	CG4332	1.13972	1.04707	0.295067	0.600828	FALSE	FALSE
FBgn0259245	X	21422115	21457738	-	DIP-beta	1.56578	1.04608	0.295523	0.60126	FALSE	FALSE
FBgn0085354	X	16714449	16721411	-	CG34325	1.14643	1.03847	0.299053	0.605213	FALSE	FALSE
FBgn0031081	X	19961297	19969323	+	Nep3	0.833206	-1.03699	0.299739	0.605901	FALSE	FALSE
FBgn0029813	X	5814864	5815820	-	AgmNAT	1.27478	1.03562	0.300381	0.60708	FALSE	FALSE
FBgn0028342	X	10212970	10217393	+	ATPsyndelta	1.16491	1.03413	0.301076	0.608006	FALSE	FALSE
FBgn0030813	X	17078836	17081237	+	CG4949	1.27127	1.03264	0.301774	0.608752	FALSE	FALSE
FBgn0010412	X	16637894	16639249	+	RpS19a	0.836658	-1.03187	0.302133	0.608752	FALSE	FALSE
FBgn0030645	X	15472164	15472859	+	Alg14	1.22415	1.03182	0.302155	0.608752	FALSE	FALSE
FBgn0003139	X	6371065	6372915	-	PpV	1.12077	1.03153	0.302294	0.608848	FALSE	FALSE
FBgn0267166	X	18122123	18122919	+	lncRNA:CR45606	0.227145	-1.03146	0.302325	1	FALSE	FALSE
FBgn0285947	X	19598031	19599806	+	RpS10b	0.853385	-1.03102	0.302531	0.609053	FALSE	FALSE
FBgn0031054	X	19664561	19666866	+	Ssu72	1.15129	1.031	0.302542	0.609053	FALSE	FALSE
FBgn0259143	X	12463528	12478431	+	CG42258	0.868462	-1.02962	0.30319	0.609732	FALSE	FALSE
FBgn0030012	X	8152948	8154533	+	CG18262	0.813592	-1.02908	0.303441	0.609789	FALSE	FALSE
FBgn0053180	X	15927185	15933867	-	Ranbp16	0.881803	-1.02575	0.305007	0.612099	FALSE	FALSE
FBgn0030551	X	14224647	14225879	-	CG11674	12.6482	1.02437	0.305661	1	FALSE	FALSE
FBgn0263705	X	10930840	10964046	+	Myo10A	0.820177	-1.02398	0.305846	0.613065	FALSE	FALSE
FBgn0029596	X	2065273	2066359	-	CG14054	0.469555	-1.02396	0.305856	0.613065	FALSE	FALSE
FBgn0263968	X	6824496	6838122	+	nonC	0.795232	-1.02362	0.306017	0.613065	FALSE	FALSE
FBgn0030483	X	13401839	13402863	-	CG12725	0.529465	-1.02332	0.306158	0.613065	FALSE	FALSE
FBgn0030292	X	11349998	11350474	+	CG11752	1.17817	1.02272	0.30644	0.613065	FALSE	FALSE
FBgn0040931	X	9159514	9160052	-	CG9034	1.22141	1.01974	0.307853	0.614598	FALSE	FALSE
FBgn0029687	X	3948975	3955442	+	Vap33	1.12565	1.01642	0.309429	0.616519	FALSE	FALSE
FBgn0003447	X	7964024	7986601	+	sn	0.846162	-1.01537	0.309931	0.617085	FALSE	FALSE
FBgn0052707	X	9082931	9085867	+	APC4	0.820538	-1.01516	0.310028	0.617085	FALSE	FALSE
FBgn0029995	X	8084018	8087213	-	CG2256	0.273253	-1.0142	0.310485	1	FALSE	FALSE
FBgn0029771	X	5516608	5518771	+	CG12730	1.13426	1.01297	0.311076	0.618174	FALSE	FALSE
FBgn0031004	X	19245158	19247250	-	CG7992	0.876606	-1.01291	0.311101	0.618174	FALSE	FALSE
FBgn0026085	X	4113701	4114929	+	dgt4	1.41154	1.01124	0.311904	0.618935	FALSE	FALSE
FBgn0004367	X	16391698	16399850	+	mei-41	1.31328	1.01053	0.312242	0.619124	FALSE	FALSE
FBgn0030914	X	18358881	18362527	+	CG6106	0.651461	-1.00833	0.313295	0.619815	FALSE	FALSE
FBgn0030499	X	13605681	13609529	+	CG11178	0.883276	-1.00812	0.313395	0.619815	FALSE	FALSE
FBgn0025809	X	15784009	15785583	-	Paf-AHalpha	1.20672	1.0081	0.313407	0.619815	FALSE	FALSE
FBgn0022786	X	7722119	7725917	+	Hira	0.840953	-1.00782	0.313543	0.619815	FALSE	FALSE
FBgn0267051	X	19912655	19913283	+	CR45495	2.06029	1.00527	0.314767	1	FALSE	FALSE
FBgn0015794	X	5670827	5671812	-	Rab18	1.19029	1.00498	0.314906	0.621092	FALSE	FALSE
FBgn0023177	X	20421087	20424002	-	Pp4-19C	1.12014	1.00478	0.315002	0.621092	FALSE	FALSE
FBgn0028331	X	10348680	10366273	-	l(1)G0289	0.861398	-1.00376	0.315494	0.62146	FALSE	FALSE
FBgn0029885	X	6660552	6661462	-	CG3224	0.803357	-1.00355	0.315596	0.62146	FALSE	FALSE
FBgn0016080	X	17151231	17154592	-	xmas-1	0.738472	-1.00047	0.317084	0.622959	FALSE	FALSE
FBgn0031016	X	19353181	19471914	+	kek5	0.819386	-0.999061	0.317765	0.623372	FALSE	FALSE
FBgn0040360	X	1184778	1188585	+	CG14626	1.29036	0.998781	0.317901	0.623372	FALSE	FALSE
FBgn0031115	X	20427411	20429673	-	CG11710	0.875694	-0.995588	0.31945	0.625485	FALSE	FALSE
FBgn0023526	X	2278031	2293411	-	CG2865	0.853353	-0.99422	0.320116	0.626281	FALSE	FALSE
FBgn0030085	X	9088367	9089314	+	CG6999	0.642715	-0.990864	0.321752	0.62821	FALSE	FALSE
FBgn0029887	X	6668539	6673973	-	CG3198	1.1365	0.990091	0.322129	0.628335	FALSE	FALSE
FBgn0029762	X	5405238	5410849	-	NAAT1	1.16404	0.989783	0.32228	0.628335	FALSE	FALSE
FBgn0029769	X	5493014	5496052	-	frma	0.758377	-0.988766	0.322778	0.628515	FALSE	FALSE
FBgn0030734	X	16293853	16297718	-	CG9911	1.13592	0.988524	0.322896	0.628548	FALSE	FALSE
FBgn0026411	X	8756539	8805804	-	Lim1	0.591244	-0.988395	0.322959	0.628548	FALSE	FALSE
FBgn0030938	X	18528683	18529593	+	CG15047	13.5408	0.985167	0.324542	1	FALSE	FALSE
FBgn0030733	X	16286288	16286988	+	UQCR-14	1.19438	0.984537	0.324852	0.631119	FALSE	FALSE
FBgn0010014	X	5332499	5334449	+	CanB	1.47442	0.981866	0.326166	0.632171	FALSE	FALSE
FBgn0025615	X	4648592	4650032	-	Torsin	0.861229	-0.980956	0.326614	0.632363	FALSE	FALSE
FBgn0003464	X	21350280	21357912	+	sol	0.835004	-0.980382	0.326898	0.632363	FALSE	FALSE
FBgn0030877	X	17858379	17860800	-	Arp8	1.16559	0.979467	0.327349	0.632965	FALSE	FALSE
FBgn0040649	X	20486180	20486588	+	CG15461	0.0940484	-0.979315	0.327424	1	FALSE	FALSE
FBgn0030049	X	8560322	8570159	+	Trf4-1	0.852695	-0.977928	0.32811	0.633522	FALSE	FALSE
FBgn0053548	X	2205515	2213809	-	SmydA-8	0.74034	-0.977772	0.328187	0.633522	FALSE	FALSE
FBgn0040391	X	2327128	2328941	+	CG2854	0.171436	-0.975991	0.329069	1	FALSE	FALSE
FBgn0283429	X	20202076	20202922	-	CR46272	2.29421	0.975813	0.329157	1	FALSE	FALSE
FBgn0266710	X	14718273	14718942	-	hog	0.146038	-0.970669	0.331713	1	FALSE	FALSE
FBgn0023529	X	2271008	2275068	-	CG2918	1.22189	0.970531	0.331782	0.637341	FALSE	FALSE
FBgn0024360	X	1344872	1349357	-	MTPAP	1.1827	0.96993	0.332081	0.637538	FALSE	FALSE
FBgn0029915	X	6851909	6867194	-	CG14434	1.22644	0.967541	0.333273	0.638893	FALSE	FALSE
FBgn0286222	X	6678424	6681845	+	Fum1	1.11548	0.966766	0.333661	0.639159	FALSE	FALSE
FBgn0085430	X	18863950	18884075	+	CG34401	0.773528	-0.966117	0.333985	0.639472	FALSE	FALSE
FBgn0028421	X	11334187	11340084	-	Kap3	1.1797	0.963966	0.335063	0.640175	FALSE	FALSE
FBgn0030993	X	19188035	19190193	+	Mec2	1.1836	0.962638	0.335729	0.640972	FALSE	FALSE
FBgn0002579	X	628338	629483	-	RpL36	0.823492	-0.959317	0.337399	0.642913	FALSE	FALSE
FBgn0263993	X	6863888	6881580	+	CG43736	0.836651	-0.958943	0.337587	0.642913	FALSE	FALSE
FBgn0030090	X	9121973	9135099	-	fend	0.726587	-0.958709	0.337705	0.642953	FALSE	FALSE
FBgn0029133	X	13212325	13214408	+	REG	1.14245	0.957889	0.338119	0.643125	FALSE	FALSE
FBgn0052633	X	13561671	13563359	+	CG32633	1.10169	0.956655	0.338742	0.643496	FALSE	FALSE
FBgn0029809	X	5789487	5790919	+	CG15767	0.13297	-0.955084	0.339535	1	FALSE	FALSE
FBgn0031001	X	19220622	19235910	+	CG7884	0.636937	-0.954301	0.339931	0.644852	FALSE	FALSE
FBgn0262536	X	6199216	6199891	-	CG43090	1.34153	0.952827	0.340677	0.645302	FALSE	FALSE
FBgn0025463	X	13157445	13159508	-	Bap60	1.1121	0.951501	0.34135	0.646065	FALSE	FALSE
FBgn0030078	X	9069599	9071408	-	CG10970	0.731068	-0.944677	0.344824	0.650364	FALSE	FALSE
FBgn0000257	X	19566019	19569401	+	car	1.14843	0.943868	0.345237	0.650568	FALSE	FALSE
FBgn0029588	X	1692824	1693843	+	CG14798	0.642029	-0.942882	0.345742	0.650926	FALSE	FALSE
FBgn0011566	X	2606680	2608876	-	Smyd3	0.824988	-0.941782	0.346304	0.650986	FALSE	FALSE
FBgn0029888	X	6677262	6679118	-	ND-ASHI	1.14617	0.940066	0.347184	0.651481	FALSE	FALSE
FBgn0265865	X	13604359	13605651	+	lncRNA:CR44654	6.91767	0.937476	0.348514	1	FALSE	FALSE
FBgn0030067	X	8901699	8903761	+	Rbm13	1.16966	0.937459	0.348522	0.65264	FALSE	FALSE
FBgn0028491	X	3868973	3880379	+	CG2930	0.861006	-0.9371	0.348707	0.6527	FALSE	FALSE
FBgn0028327	X	9551140	9553750	-	l(1)G0320	1.14142	0.936582	0.348974	0.652802	FALSE	FALSE
FBgn0029662	X	3465737	3474524	-	CG12206	2.55676	0.936189	0.349176	1	FALSE	FALSE
FBgn0000520	X	2727698	2730042	+	dwg	0.859516	-0.934526	0.350033	0.653463	FALSE	FALSE
FBgn0024362	X	1342106	1344770	+	Naa30A	1.10999	0.933572	0.350525	0.653463	FALSE	FALSE
FBgn0003068	X	2685580	2692780	+	per	0.842377	-0.932844	0.350901	0.653489	FALSE	FALSE
FBgn0261461	X	19136107	19167082	-	RhoGAP18B	0.875094	-0.928917	0.352932	0.655555	FALSE	FALSE
FBgn0030578	X	14776774	14777983	+	CG5347	0.205381	-0.928846	0.352969	1	FALSE	FALSE
FBgn0030554	X	14237988	14240152	+	CG1434	1.13947	0.926195	0.354345	0.656421	FALSE	FALSE
FBgn0022710	X	15510877	15554278	-	Ac13E	0.817545	-0.924076	0.355447	0.657139	FALSE	FALSE
FBgn0026749	X	13385914	13387417	-	Yippee	0.848854	-0.923335	0.355833	0.657616	FALSE	FALSE
FBgn0267228	X	5882480	5899989	-	lncRNA:CR45668	1.56511	0.919713	0.357723	0.659917	FALSE	FALSE
FBgn0026079	X	4111156	4113734	-	Nsun2	1.13607	0.917202	0.359037	0.661391	FALSE	FALSE
FBgn0015818	X	6255822	6257596	+	Spx	1.15963	0.916497	0.359406	0.661485	FALSE	FALSE
FBgn0267520	X	23270802	23271158	-	28SrRNA-Psi:CR45860	1.65905	0.915233	0.360069	0.66151	FALSE	FALSE
FBgn0030839	X	17423591	17428735	+	CG5613	1.16982	0.914122	0.360653	0.661535	FALSE	FALSE
FBgn0260771	X	9243817	9245925	+	Larp7	0.822282	-0.913264	0.361104	0.661766	FALSE	FALSE
FBgn0029993	X	8075877	8078240	+	CG1571	0.578572	-0.905617	0.365139	0.666072	FALSE	FALSE
FBgn0031195	X	22515197	22542024	+	CG17600	0.879201	-0.905374	0.365268	0.666072	FALSE	FALSE
FBgn0266102	X	644226	644616	+	CR44839	0.725916	-0.904939	0.365498	0.666123	FALSE	FALSE
FBgn0004828	X	9152523	9156669	-	His3.3B	0.89847	-0.904921	0.365507	0.666123	FALSE	FALSE
FBgn0023507	X	2141489	2144937	+	D2hgdh	0.899513	-0.904763	0.365591	0.666123	FALSE	FALSE
FBgn0030872	X	17844949	17848223	+	Ucp4A	0.880889	-0.902699	0.366686	0.667238	FALSE	FALSE
FBgn0030847	X	17579861	17599314	+	CG12991	0.902196	-0.900695	0.367751	0.667993	FALSE	FALSE
FBgn0030710	X	15941077	15944449	+	CG8924	1.45838	0.900445	0.367884	0.668117	FALSE	FALSE
FBgn0261524	X	13091145	13093986	+	lic	0.880158	-0.899359	0.368461	0.668516	FALSE	FALSE
FBgn0250869	X	6330842	6333028	+	CG42240	1.25947	0.898688	0.368819	0.668753	FALSE	FALSE
FBgn0052668	X	11156676	11159760	-	CG32668	2.13297	0.898235	0.36906	0.668832	FALSE	FALSE
FBgn0031094	X	20170222	20171526	+	CG9578	1.13798	0.897539	0.369431	0.669155	FALSE	FALSE
FBgn0267914	X	8564408	8565178	-	asRNA:CR46195	0.40357	-0.89552	0.370509	1	FALSE	FALSE
FBgn0040340	X	935232	937822	+	TRAM	1.12078	0.895466	0.370538	0.670451	FALSE	FALSE
FBgn0264507	X	258465	267253	+	asRNA:CR43906	1.25361	0.893233	0.371733	0.671673	FALSE	FALSE
FBgn0029639	X	2885186	2885914	-	CG14419	0.56845	-0.89286	0.371932	0.671673	FALSE	FALSE
FBgn0023458	X	6240745	6255487	-	Rbcn-3A	0.817229	-0.892403	0.372177	0.671837	FALSE	FALSE
FBgn0025639	X	648483	656033	-	Hmt4-20	0.844902	-0.892206	0.372282	0.671837	FALSE	FALSE
FBgn0030833	X	17240468	17245001	-	CG8915	0.831567	-0.891988	0.3724	0.671837	FALSE	FALSE
FBgn0027259	X	11571383	11572442	-	Kmn1	1.33291	0.891959	0.372415	0.671837	FALSE	FALSE
FBgn0267278	X	18480072	18481132	+	asRNA:CR45714	0.863809	-0.891657	0.372577	0.671893	FALSE	FALSE
FBgn0014411	X	1873853	1876474	+	Vps26	1.10723	0.890611	0.373138	0.67235	FALSE	FALSE
FBgn0029722	X	4705309	4707504	+	CG7024	0.60193	-0.890058	0.373435	0.67235	FALSE	FALSE
FBgn0266572	X	471019	476579	-	ebo	1.15509	0.889503	0.373733	0.67235	FALSE	FALSE
FBgn0001218	X	11801696	11807117	-	Hsc70-3	1.18629	0.888441	0.374304	0.672648	FALSE	FALSE
FBgn0267053	X	19931714	19932342	+	CR45497	1.91147	0.88692	0.375122	1	FALSE	FALSE
FBgn0025635	X	625542	628016	+	CG17829	0.848807	-0.886683	0.37525	0.673288	FALSE	FALSE
FBgn0005411	X	16356696	16359039	-	U2af50	0.884125	-0.886203	0.375508	0.673359	FALSE	FALSE
FBgn0030802	X	16885546	16886560	-	DENR	1.18513	0.886148	0.375538	0.673359	FALSE	FALSE
FBgn0030655	X	15572076	15574535	-	CG9213	1.1606	0.885881	0.375682	0.673359	FALSE	FALSE
FBgn0260970	X	7935896	7953883	+	Ubr3	0.842283	-0.884295	0.376537	0.674186	FALSE	FALSE
FBgn0030985	X	19135081	19135868	-	Obp18a	1.28075	0.882939	0.377269	0.674909	FALSE	FALSE
FBgn0028982	X	6267797	6274984	+	Spt6	0.841136	-0.882364	0.37758	0.675348	FALSE	FALSE
FBgn0265523	X	12684203	12742618	-	Smr	0.824856	-0.879951	0.378886	0.676977	FALSE	FALSE
FBgn0031023	X	19495505	19518402	+	CG14200	0.843964	-0.879071	0.379363	0.677293	FALSE	FALSE
FBgn0030495	X	13552559	13555800	-	CG11816	0.260297	-0.876814	0.380588	1	FALSE	FALSE
FBgn0052569	X	16738178	16738868	+	TwdlZ	0.330151	-0.876777	0.380608	1	FALSE	FALSE
FBgn0029914	X	6849770	6851884	+	CG4558	1.12513	0.876604	0.380702	0.677983	FALSE	FALSE
FBgn0015010	X	14784664	14786551	-	Ag5r	0.608643	-0.873836	0.382208	0.678432	FALSE	FALSE
FBgn0023549	X	2189188	2205373	+	Mct1	0.838734	-0.872493	0.382939	0.678794	FALSE	FALSE
FBgn0029657	X	3387944	3448943	-	CG12535	0.597715	-0.871818	0.383308	0.679212	FALSE	FALSE
FBgn0003028	X	5048273	5070929	+	ovo	0.813879	-0.87166	0.383394	0.679248	FALSE	FALSE
FBgn0259223	X	18422413	18427001	+	CG42323	0.580612	-0.869503	0.384572	0.680385	FALSE	FALSE
FBgn0025638	X	647304	648597	+	Roc1a	1.13371	0.867449	0.385696	0.681448	FALSE	FALSE
FBgn0086778	X	19327075	19348447	-	nAChRalpha7	0.518068	-0.867108	0.385883	1	FALSE	FALSE
FBgn0031066	X	19740537	19744335	-	COX6B	1.1575	0.864447	0.387343	0.682837	FALSE	FALSE
FBgn0026080	X	4114800	4117487	-	Tip60	0.868584	-0.864079	0.387544	0.682879	FALSE	FALSE
FBgn0250788	X	17657372	17669371	+	beta-Spec	1.18739	0.863911	0.387637	0.682879	FALSE	FALSE
FBgn0030628	X	15330784	15333154	-	CG9114	0.809908	-0.863372	0.387933	0.683052	FALSE	FALSE
FBgn0010198	X	13335637	13337705	-	RpS15Aa	0.855268	-0.861479	0.388975	0.683715	FALSE	FALSE
FBgn0026181	X	16624012	16637414	-	Rok	1.19685	0.860833	0.38933	0.683754	FALSE	FALSE
FBgn0267054	X	19941530	19942158	+	CR45498	1.87844	0.858676	0.390519	1	FALSE	FALSE
FBgn0010391	X	11126877	11129087	-	Gtp-bp	1.13552	0.858663	0.390526	0.684682	FALSE	FALSE
FBgn0029830	X	5966279	5986699	+	Grip	1.23107	0.858012	0.390886	0.684843	FALSE	FALSE
FBgn0263457	X	23090324	23093609	+	asRNA:CR43480	0.768879	-0.855529	0.392258	0.685459	FALSE	FALSE
FBgn0030983	X	19123755	19124388	-	CG15882	0.243744	-0.851494	0.394495	1	FALSE	FALSE
FBgn0029897	X	6741537	6744238	-	RpL17	0.886488	-0.850281	0.395169	0.687337	FALSE	FALSE
FBgn0040336	X	2619799	2622140	+	Seipin	1.14332	0.849195	0.395773	0.687786	FALSE	FALSE
FBgn0030801	X	16884581	16886612	+	Rcp	1.15599	0.847987	0.396445	0.688169	FALSE	FALSE
FBgn0030672	X	15705806	15710539	-	CG9281	1.15509	0.84778	0.39656	0.688223	FALSE	FALSE
FBgn0263987	X	5412386	5420867	-	spoon	0.89776	-0.846546	0.397248	0.688631	FALSE	FALSE
FBgn0004655	X	2149936	2158983	-	wapl	0.813107	-0.846398	0.397331	0.688631	FALSE	FALSE
FBgn0053497	X	20181590	20186487	-	Sdic2	1.12268	0.845671	0.397736	0.688985	FALSE	FALSE
FBgn0040234	X	9319359	9324458	+	c12.2	0.838105	-0.84213	0.399715	0.690802	FALSE	FALSE
FBgn0040368	X	1158599	1162389	-	eIF4E7	0.338495	-0.841549	0.400041	1	FALSE	FALSE
FBgn0030976	X	18900410	18911843	+	CG7378	1.11142	0.839965	0.400928	0.691433	FALSE	FALSE
FBgn0031008	X	19266656	19268896	-	CG8010	1.12821	0.839833	0.401002	0.691433	FALSE	FALSE
FBgn0030027	X	8252670	8272462	+	CG1632	1.45213	0.837427	0.402352	0.692992	FALSE	FALSE
FBgn0030806	X	16941086	16942871	-	CG13001	1.20146	0.833772	0.40441	0.69539	FALSE	FALSE
FBgn0029608	X	2252332	2254197	-	CG3091	0.885692	-0.83301	0.404839	0.69578	FALSE	FALSE
FBgn0025643	X	2919770	2924426	+	CG3588	0.831616	-0.830723	0.40613	0.696717	FALSE	FALSE
FBgn0031059	X	19693977	19695250	-	CG14229	1.1998	0.829657	0.406733	0.697164	FALSE	FALSE
FBgn0029823	X	5913067	5916797	-	Shmt	1.1313	0.828317	0.407491	0.697655	FALSE	FALSE
FBgn0030260	X	11062027	11063170	-	CG1537	0.550082	-0.827236	0.408103	1	FALSE	FALSE
FBgn0030876	X	17856974	17858610	+	CG6762	0.849436	-0.824895	0.409431	0.699358	FALSE	FALSE
FBgn0029686	X	3936517	3940582	+	Glos	0.868018	-0.824639	0.409577	0.699362	FALSE	FALSE
FBgn0031052	X	19652305	19659407	+	CG14215	0.808401	-0.824133	0.409864	0.699513	FALSE	FALSE
FBgn0000711	X	10385960	10409817	+	flw	1.10849	0.822736	0.410658	0.700395	FALSE	FALSE
FBgn0030931	X	18500127	18501258	+	Xrcc2	13.0969	0.822422	0.410837	1	FALSE	FALSE
FBgn0045073	X	15934495	15940451	-	Stim	0.902674	-0.821846	0.411165	0.701026	FALSE	FALSE
FBgn0263542	X	2029004	2029094	-	mir-4954	0.349009	-0.821731	0.41123	1	FALSE	FALSE
FBgn0030947	X	18660472	18662153	-	CG6696	3.34017	0.821505	0.411359	1	FALSE	FALSE
FBgn0030573	X	14583677	14584616	+	nmdyn-D6	1.21334	0.820881	0.411714	0.701729	FALSE	FALSE
FBgn0266098	X	5085759	5254864	+	rg	0.82814	-0.820347	0.412019	0.701866	FALSE	FALSE
FBgn0030462	X	13257392	13258495	-	CG15742	5.61516	0.820172	0.412118	1	FALSE	FALSE
FBgn0002641	X	20429675	20433210	+	mal	0.851843	-0.814965	0.415092	0.7048	FALSE	FALSE
FBgn0030795	X	16806068	16808515	+	ppk28	0.649361	-0.813951	0.415673	0.705037	FALSE	FALSE
FBgn0004643	X	2604197	2606824	+	Zw10	1.11933	0.810835	0.41746	0.70672	FALSE	FALSE
FBgn0029763	X	5421533	5427219	+	Usp16-45	0.881338	-0.807016	0.419657	0.708082	FALSE	FALSE
FBgn0030001	X	8121280	8135713	-	cyr	0.671896	-0.804592	0.421055	0.708489	FALSE	FALSE
FBgn0263211	X	19939045	19939396	-	CR43381	2.47564	0.80334	0.421778	0.70901	FALSE	FALSE
FBgn0030895	X	18103653	18105393	+	CG7135	7.41751	0.803304	0.421799	1	FALSE	FALSE
FBgn0027342	X	7106272	7110321	-	fz4	0.888523	-0.802911	0.422026	0.709134	FALSE	FALSE
FBgn0001150	X	2427113	2428967	-	gt	2.01266	0.799022	0.424278	0.711464	FALSE	FALSE
FBgn0003656	X	7956820	7968236	-	sws	0.848197	-0.797831	0.424968	0.711464	FALSE	FALSE
FBgn0030884	X	17911462	17924163	+	CG6847	0.842019	-0.797581	0.425114	0.711591	FALSE	FALSE
FBgn0000482	X	1665052	1668451	+	dor	1.14693	0.797023	0.425438	0.711786	FALSE	FALSE
FBgn0030676	X	15733222	15733996	-	CG12379	1.28757	0.796315	0.425849	0.711903	FALSE	FALSE
FBgn0031089	X	20148124	20155514	+	CG9572	0.788299	-0.793497	0.427488	0.713359	FALSE	FALSE
FBgn0040367	X	1209970	1211853	+	CG11382	0.234676	-0.790161	0.429434	1	FALSE	FALSE
FBgn0030291	X	11349049	11349847	+	CG1738	1.19567	0.787598	0.430932	0.716895	FALSE	FALSE
FBgn0265524	X	21119529	21120176	-	asRNA:CR44374	3.64325	0.78708	0.431235	1	FALSE	FALSE
FBgn0030018	X	8170229	8177185	-	slpr	0.864335	-0.784939	0.432489	0.717538	FALSE	FALSE
FBgn0030452	X	13129018	13134839	+	MFS10	0.907441	-0.782055	0.434182	0.718697	FALSE	FALSE
FBgn0265726	X	13692292	13717835	+	Nna1	1.1953	0.781088	0.434751	0.718936	FALSE	FALSE
FBgn0030816	X	17091854	17098488	+	CG16700	1.74622	0.780221	0.435261	0.718936	FALSE	FALSE
FBgn0030016	X	8164266	8165708	-	Or7a	0.13939	-0.779983	0.435401	1	FALSE	FALSE
FBgn0015336	X	16660898	16664455	-	CG15865	0.889702	-0.777799	0.436687	0.7196	FALSE	FALSE
FBgn0030766	X	16640968	16650309	+	mthl1	0.873495	-0.777204	0.437039	0.719948	FALSE	FALSE
FBgn0029874	X	6526106	6527888	-	CG3342	0.903831	-0.775838	0.437845	0.720929	FALSE	FALSE
FBgn0031169	X	21285301	21292458	+	CG1494	1.46086	0.775257	0.438188	0.721207	FALSE	FALSE
FBgn0030350	X	11887284	11888240	+	SelG	1.17714	0.773912	0.438983	0.721472	FALSE	FALSE
FBgn0284435	X	142208	200663	+	tyn	1.1774	0.773562	0.43919	0.721642	FALSE	FALSE
FBgn0030327	X	11706575	11709951	-	FucT6	0.898836	-0.772348	0.439909	0.721968	FALSE	FALSE
FBgn0029752	X	5310581	5311888	-	TrxT	0.218133	-0.768766	0.442032	1	FALSE	FALSE
FBgn0030631	X	15345169	15350021	+	CG6227	0.853217	-0.768222	0.442355	0.723835	FALSE	FALSE
FBgn0030807	X	16947964	16948471	-	CG13000	2.41734	0.766463	0.443401	1	FALSE	FALSE
FBgn0008635	X	18381549	18385242	-	betaCOP	1.13258	0.765822	0.443782	0.725362	FALSE	FALSE
FBgn0031188	X	22469981	22472021	-	CG14613	1.09542	0.765589	0.443921	0.725473	FALSE	FALSE
FBgn0052675	X	10760048	10764413	-	Tango5	0.888324	-0.763843	0.444961	0.726364	FALSE	FALSE
FBgn0040345	X	928798	930098	-	CG3708	0.536975	-0.761201	0.446537	1	FALSE	FALSE
FBgn0030823	X	17200726	17202598	-	TTLL1A	2.17577	0.760375	0.447031	1	FALSE	FALSE
FBgn0031194	X	22534831	22540383	-	CG17598	0.896472	-0.759138	0.44777	0.728539	FALSE	FALSE
FBgn0003371	X	2633952	2679553	+	sgg	0.899477	-0.758905	0.447909	0.728539	FALSE	FALSE
FBgn0039946	X	23106003	23108331	+	ATbp	0.841272	-0.757798	0.448572	0.728539	FALSE	FALSE
FBgn0265252	X	11570455	11571358	-	asRNA:CR44266	0.872953	-0.757767	0.44859	0.728539	FALSE	FALSE
FBgn0259228	X	6780790	6803593	-	C3G	1.12735	0.756867	0.44913	0.728637	FALSE	FALSE
FBgn0030117	X	9260697	9261332	+	ric8b	1.56733	0.756464	0.449371	0.728637	FALSE	FALSE
FBgn0030880	X	17888177	17889404	+	CG6788	0.664956	-0.756372	0.449426	0.728637	FALSE	FALSE
FBgn0053172	X	15769664	15772985	+	CG33172	0.859196	-0.756296	0.449472	0.728637	FALSE	FALSE
FBgn0283545	X	2726678	2727568	+	vilya	0.340671	-0.755364	0.45003	1	FALSE	FALSE
FBgn0027603	X	19202103	19208187	-	Ulp1	0.875617	-0.754567	0.450509	0.729533	FALSE	FALSE
FBgn0030317	X	11581957	11584175	-	CG1561	0.308704	-0.753936	0.450888	1	FALSE	FALSE
FBgn0030641	X	15462722	15466812	+	CG6299	1.10083	0.752581	0.451702	0.730151	FALSE	FALSE
FBgn0030091	X	9142493	9147894	+	CG7065	0.835347	-0.751857	0.452137	0.730425	FALSE	FALSE
FBgn0003277	X	11562800	11570326	-	RpII215	0.864446	-0.751209	0.452527	0.730682	FALSE	FALSE
FBgn0040207	X	16267007	16276180	-	kat80	0.906146	-0.750053	0.453223	0.731145	FALSE	FALSE
FBgn0004687	X	5619136	5622539	-	Mlc-c	1.10189	0.746567	0.455325	0.732793	FALSE	FALSE
FBgn0267033	X	13846116	13990527	-	mamo	1.18022	0.746358	0.455451	0.732793	FALSE	FALSE
FBgn0025864	X	8592031	8602036	+	Crag	1.17509	0.746349	0.455457	0.732793	FALSE	FALSE
FBgn0264862	X	16806047	16809230	-	asRNA:CR44053	0.738861	-0.745486	0.455978	0.733337	FALSE	FALSE
FBgn0030776	X	16704081	16705278	+	CG4653	0.88924	-0.744734	0.456432	0.73356	FALSE	FALSE
FBgn0267177	X	10892261	10892748	+	lncRNA:CR45617	0.497253	-0.744686	0.456462	1	FALSE	FALSE
FBgn0029863	X	6303975	6306745	+	CG3823	0.829324	-0.744273	0.456711	0.733686	FALSE	FALSE
FBgn0264863	X	11139608	11141238	+	asRNA:CR44054	3.59001	0.74425	0.456725	0.733686	FALSE	FALSE
FBgn0029937	X	7104885	7106345	+	CG8300	1.12551	0.743933	0.456917	0.733719	FALSE	FALSE
FBgn0052708	X	9085932	9086864	+	CG32708	1.15412	0.739409	0.459659	0.734864	FALSE	FALSE
FBgn0030742	X	16328437	16330759	-	CG9919	0.646108	-0.738491	0.460216	0.73542	FALSE	FALSE
FBgn0030693	X	15793721	15796028	-	CG8974	0.905043	-0.738155	0.46042	0.735599	FALSE	FALSE
FBgn0052774	X	4244095	4246139	-	Muc4B	0.136024	-0.737808	0.460631	1	FALSE	FALSE
FBgn0029958	X	7731779	7734651	-	Pdp	1.09012	0.736165	0.461631	0.736658	FALSE	FALSE
FBgn0030504	X	13619276	13624408	-	CG2691	0.905173	-0.736052	0.461699	0.736658	FALSE	FALSE
FBgn0267087	X	6860339	6863235	+	lncRNA:CR45531	4.02904	0.735587	0.461982	1	FALSE	FALSE
FBgn0000092	X	2692732	2693886	-	CG2650	1.65469	0.735464	0.462057	0.736658	FALSE	FALSE
FBgn0262608	X	4247313	4247785	+	CG43134	1.22217	0.735276	0.462172	0.736658	FALSE	FALSE
FBgn0029857	X	6288100	6289562	+	wuho	1.10031	0.733168	0.463456	0.737926	FALSE	FALSE
FBgn0052650	X	12897503	12898669	-	CG32650	0.654478	-0.73265	0.463772	0.738184	FALSE	FALSE
FBgn0082999	X	17144107	17144240	-	snoRNA:Psi28S-1192c	1.48137	0.732223	0.464032	0.738184	FALSE	FALSE
FBgn0030099	X	9192669	9193620	+	CG12056	0.897894	-0.732207	0.464042	0.738184	FALSE	FALSE
FBgn0016974	X	6361496	6363310	-	swaPsi	9.83356	0.732178	0.46406	1	FALSE	FALSE
FBgn0004598	X	16373086	16381782	+	Fur2	1.13949	0.730563	0.465046	0.739127	FALSE	FALSE
FBgn0001092	X	15868145	15869661	+	Gapdh2	0.901584	-0.730519	0.465073	0.739127	FALSE	FALSE
FBgn0029719	X	4651955	4654497	-	CG15473	0.715417	-0.728849	0.466094	0.739835	FALSE	FALSE
FBgn0023515	X	1862009	1865835	-	CG14814	1.27291	0.727836	0.466714	0.740249	FALSE	FALSE
FBgn0262421	X	9091230	9091299	+	mir-13b-2	3.81331	0.727729	0.46678	1	FALSE	FALSE
FBgn0030034	X	8398940	8404516	+	CG10555	1.15083	0.725152	0.468359	0.741713	FALSE	FALSE
FBgn0259108	X	1409069	1453686	+	futsch	0.729981	-0.725042	0.468427	0.741713	FALSE	FALSE
FBgn0030039	X	8441247	8442348	-	CG12123	1.19934	0.724608	0.468693	0.741713	FALSE	FALSE
FBgn0040388	X	2444167	2470043	-	boi	1.179	0.724564	0.46872	0.741713	FALSE	FALSE
FBgn0031040	X	19616196	19616825	+	CG14210	1.11877	0.723058	0.469644	0.742832	FALSE	FALSE
FBgn0000617	X	17842161	17843348	+	e(y)1	1.11055	0.720406	0.471275	0.744264	FALSE	FALSE
FBgn0023509	X	1908239	1920318	+	mip130	1.14038	0.720341	0.471315	0.744264	FALSE	FALSE
FBgn0026433	X	15468281	15472119	-	Grip128	0.848692	-0.720097	0.471465	0.744264	FALSE	FALSE
FBgn0004924	X	15319479	15328029	+	Top1	0.897616	-0.718849	0.472234	0.744638	FALSE	FALSE
FBgn0030915	X	18380082	18381479	+	CG6179	1.14401	0.717423	0.473113	0.74515	FALSE	FALSE
FBgn0030431	X	12901353	12903516	-	CG4407	1.09292	0.713627	0.475458	0.747831	FALSE	FALSE
FBgn0261573	X	19521929	19530896	+	CoRest	1.12865	0.711762	0.476612	0.7489	FALSE	FALSE
FBgn0031077	X	19859743	19865524	-	THADA	1.17859	0.711402	0.476835	0.748988	FALSE	FALSE
FBgn0030661	X	15587733	15589365	+	CG8105	0.609934	-0.711318	0.476887	0.748988	FALSE	FALSE
FBgn0263415	X	6732717	6735917	+	lncRNA:CR43461	0.430287	-0.711155	0.476988	1	FALSE	FALSE
FBgn0024365	X	1349623	1353981	-	CG12773	0.89939	-0.710252	0.477548	0.749299	FALSE	FALSE
FBgn0031107	X	20394395	20412247	+	HERC2	1.18695	0.709259	0.478164	0.749619	FALSE	FALSE
FBgn0029860	X	6294517	6295345	-	CG15891	0.885159	-0.70883	0.47843	0.749891	FALSE	FALSE
FBgn0030354	X	11899996	11905371	-	Upf1	1.12992	0.707955	0.478973	0.750073	FALSE	FALSE
FBgn0003204	X	10744502	10749097	+	ras	0.909852	-0.706068	0.480146	0.751073	FALSE	FALSE
FBgn0030723	X	16063738	16070304	+	dpr18	0.729608	-0.706002	0.480187	0.751073	FALSE	FALSE
FBgn0267275	X	19132927	19133563	+	lncRNA:CR45711	4.65121	0.704273	0.481263	1	FALSE	FALSE
FBgn0000028	X	15350239	15379064	-	acj6	0.536888	-0.703029	0.482037	1	FALSE	FALSE
FBgn0030790	X	16792119	16797742	+	CG4768	0.924953	-0.702293	0.482496	0.752697	FALSE	FALSE
FBgn0040375	X	2583745	2585699	-	CG13760	0.867734	-0.701983	0.48269	0.752697	FALSE	FALSE
FBgn0030030	X	8273412	8276450	+	CG1636	1.11112	0.700545	0.483587	0.753127	FALSE	FALSE
FBgn0030780	X	16711303	16714372	+	CG13008	0.114361	-0.700526	0.483599	1	FALSE	FALSE
FBgn0265453	X	15547407	15547740	-	lncRNA:CR44353	3.29639	0.70024	0.483778	1	FALSE	FALSE
FBgn0054015	X	16447568	16448302	-	CG34015	1.16067	0.699075	0.484505	0.753699	FALSE	FALSE
FBgn0031006	X	19252111	19261240	-	rictor	0.866122	-0.696409	0.486173	0.75486	FALSE	FALSE
FBgn0040373	X	243954	245856	-	CG3038	1.18964	0.692405	0.488683	0.75638	FALSE	FALSE
FBgn0263706	X	17456169	17561180	-	CG43658	1.18346	0.691548	0.489221	0.756787	FALSE	FALSE
FBgn0083009	X	17146074	17146215	-	snoRNA:Psi28S-1135d	0.414085	-0.690304	0.490003	1	FALSE	FALSE
FBgn0030014	X	8160054	8161552	+	CG15337	0.255223	-0.689346	0.490606	1	FALSE	FALSE
FBgn0267161	X	10054235	10055109	-	asRNA:CR45601	5.54811	0.688886	0.490895	0.757839	FALSE	FALSE
FBgn0029864	X	6309212	6329828	+	CG15894	1.47426	0.688226	0.49131	0.758319	FALSE	FALSE
FBgn0030764	X	16630673	16632235	-	CG9777	1.41737	0.68751	0.491761	0.758787	FALSE	FALSE
FBgn0031057	X	19683808	19687658	+	Ubqn	1.09625	0.687161	0.491981	0.758927	FALSE	FALSE
FBgn0023130	X	1693615	1695889	-	a6	1.13356	0.686483	0.492408	0.759329	FALSE	FALSE
FBgn0031093	X	20168042	20169981	-	CG9581	1.12691	0.685391	0.493097	0.759708	FALSE	FALSE
FBgn0010269	X	9247342	9250037	+	Dsor1	1.09595	0.683172	0.494498	0.760149	FALSE	FALSE
FBgn0028397	X	16074717	16091495	-	Tob	0.915322	-0.681942	0.495276	0.76042	FALSE	FALSE
FBgn0015286	X	3704610	3719635	-	Rala	1.09164	0.681849	0.495334	0.76042	FALSE	FALSE
FBgn0026666	X	15734270	15735780	+	MagR	1.1037	0.679744	0.496666	0.761896	FALSE	FALSE
FBgn0266490	X	7893053	7893798	-	CG45089	1.1264	0.677584	0.498035	0.76358	FALSE	FALSE
FBgn0029804	X	5765855	5770780	-	CG3097	0.871564	-0.675686	0.49924	0.764475	FALSE	FALSE
FBgn0031034	X	19592609	19595548	+	CG14205	1.29208	0.675168	0.499569	0.76478	FALSE	FALSE
FBgn0027602	X	17413267	17422145	-	CG8611	1.12129	0.673942	0.500348	0.765602	FALSE	FALSE
FBgn0042132	X	19741224	19744335	-	CG18809	1.10235	0.672694	0.501142	0.765754	FALSE	FALSE
FBgn0283471	X	18105568	18116922	-	wupA	1.07611	0.672623	0.501187	0.765754	FALSE	FALSE
FBgn0031119	X	20511544	20515828	+	CG1812	0.8642	-0.672449	0.501298	0.765754	FALSE	FALSE
FBgn0261811	X	19830215	19852059	-	pico	0.867281	-0.672282	0.501404	0.765754	FALSE	FALSE
FBgn0002709	X	17135985	17142990	-	mei-218	0.850452	-0.671836	0.501688	0.766056	FALSE	FALSE
FBgn0031116	X	20433950	20445599	+	CG1695	0.804537	-0.670198	0.502732	0.76708	FALSE	FALSE
FBgn0014133	X	11678970	11694740	+	bif	0.907179	-0.667144	0.50468	0.769035	FALSE	FALSE
FBgn0260986	X	1477063	1481420	+	mei-38	1.32033	0.66665	0.504996	0.769102	FALSE	FALSE
FBgn0029756	X	5326675	5329347	-	CG3309	0.880734	-0.665734	0.505581	0.769372	FALSE	FALSE
FBgn0030391	X	12459796	12463112	-	Rab40	0.897573	-0.664092	0.506632	0.770059	FALSE	FALSE
FBgn0030082	X	9081063	9082746	+	HP1b	1.12024	0.660899	0.508677	0.772058	FALSE	FALSE
FBgn0004169	X	13593474	13602578	-	up	1.08848	0.659348	0.509672	0.773227	FALSE	FALSE
FBgn0265464	X	8154599	8157386	-	Traf6	0.911379	-0.658987	0.509904	0.773432	FALSE	FALSE
FBgn0030878	X	17861002	17862775	+	CG6769	0.923501	-0.658379	0.510295	0.773911	FALSE	FALSE
FBgn0000644	X	3173376	3174474	-	Fcp3C	0.823022	-0.656453	0.511533	0.773942	FALSE	FALSE
FBgn0030266	X	11112395	11124726	-	CG11122	0.859076	-0.656186	0.511705	0.773942	FALSE	FALSE
FBgn0029971	X	7893053	7893798	-	ND-MNLL	1.10127	0.655987	0.511832	0.773942	FALSE	FALSE
FBgn0027334	X	20391447	20392401	+	l(1)G0004	0.915842	-0.655507	0.512141	0.773942	FALSE	FALSE
FBgn0029894	X	6695866	6698567	-	CG14440	0.889499	-0.653579	0.513383	0.774187	FALSE	FALSE
FBgn0261793	X	8409272	8433011	+	Trf2	1.13402	0.650096	0.51563	0.774739	FALSE	FALSE
FBgn0040377	X	2579091	2580560	-	Vha36-3	1.3913	0.649916	0.515747	0.774739	FALSE	FALSE
FBgn0052576	X	16285953	16288533	-	CG32576	1.16651	0.64966	0.515912	0.774739	FALSE	FALSE
FBgn0025394	X	1483479	1517615	+	inc	1.08828	0.649455	0.516045	0.774739	FALSE	FALSE
FBgn0025633	X	585081	620195	-	CG13366	1.11634	0.648545	0.516633	0.7748	FALSE	FALSE
FBgn0030268	X	11129362	11137118	-	Klp10A	1.11214	0.647726	0.517162	0.7748	FALSE	FALSE
FBgn0030074	X	8983634	8984190	-	CG12662	0.262332	-0.647268	0.517459	1	FALSE	FALSE
FBgn0030659	X	15580930	15582874	-	CG9215	0.91156	-0.646255	0.518114	0.775573	FALSE	FALSE
FBgn0029942	X	7286358	7288117	+	CG2059	1.10382	0.645398	0.51867	0.77576	FALSE	FALSE
FBgn0030345	X	11869170	11871168	+	CG1847	0.895995	-0.645377	0.518683	0.77576	FALSE	FALSE
FBgn0285879	X	16118067	16148977	-	disco-r	0.854345	-0.645096	0.518865	0.775807	FALSE	FALSE
FBgn0003416	X	16350315	16356482	+	sl	0.88967	-0.642623	0.520469	0.777301	FALSE	FALSE
FBgn0031142	X	21023390	21025888	-	r-cup	0.721972	-0.638776	0.522969	0.779111	FALSE	FALSE
FBgn0030588	X	14851005	14853269	-	CG9521	2.95458	0.637425	0.523848	1	FALSE	FALSE
FBgn0029693	X	4097592	4101031	-	CG6379	0.915666	-0.63676	0.524281	0.780161	FALSE	FALSE
FBgn0029502	X	6771225	6773039	+	COQ7	0.92239	-0.636168	0.524667	0.780303	FALSE	FALSE
FBgn0031012	X	19301330	19307925	-	CG8051	1.09461	0.635699	0.524973	0.780319	FALSE	FALSE
FBgn0261610	X	5764553	5789576	+	CG42699	1.14299	0.635549	0.52507	0.780319	FALSE	FALSE
FBgn0029868	X	6349016	6350401	-	ND-B16.6	1.09241	0.634965	0.525451	0.780608	FALSE	FALSE
FBgn0030332	X	11763474	11764590	-	CG9360	1.16991	0.634042	0.526054	0.781254	FALSE	FALSE
FBgn0087008	X	19626548	19638369	-	e(y)3	0.870187	-0.634002	0.526079	0.781254	FALSE	FALSE
FBgn0262395	X	15509473	15509546	+	mir-12	2.77421	0.631892	0.527458	1	FALSE	FALSE
FBgn0001186	X	9585675	9589813	+	Hex-A	0.934413	-0.631712	0.527575	0.781599	FALSE	FALSE
FBgn0040397	X	1073041	1134896	-	CG3655	1.09413	0.631132	0.527954	0.782005	FALSE	FALSE
FBgn0031178	X	21428614	21429256	-	CG10918	0.148446	-0.630122	0.528615	1	FALSE	FALSE
FBgn0250862	X	13115131	13123066	+	CG42237	1.49611	0.630097	0.528631	0.782485	FALSE	FALSE
FBgn0030615	X	15113302	15116542	-	Cyp4s3	1.18947	0.629122	0.529269	0.783051	FALSE	FALSE
FBgn0030605	X	15063733	15064926	+	ND-B18	1.11604	0.627662	0.530225	0.783636	FALSE	FALSE
FBgn0030358	X	11926424	11930850	-	CG10362	0.385688	-0.626902	0.530723	1	FALSE	FALSE
FBgn0030029	X	8272324	8273806	-	CG15343	0.885543	-0.624467	0.532321	0.784946	FALSE	FALSE
FBgn0030334	X	11787381	11792253	+	Karl	0.67723	-0.624373	0.532383	0.784946	FALSE	FALSE
FBgn0030555	X	14234413	14237923	-	Fbxl4	0.901678	-0.62218	0.533823	0.786482	FALSE	FALSE
FBgn0260789	X	9236801	9243467	-	mxc	1.15161	0.621787	0.534082	0.786662	FALSE	FALSE
FBgn0004864	X	11360930	11368098	-	hop	0.88666	-0.621465	0.534294	0.786688	FALSE	FALSE
FBgn0030051	X	8571099	8573593	-	spirit	1.13559	0.62054	0.534903	0.786898	FALSE	FALSE
FBgn0263512	X	5528927	5560183	-	Vsx2	0.714793	-0.620329	0.535042	0.786898	FALSE	FALSE
FBgn0030161	X	9887972	9899585	-	CG15249	0.383183	-0.62029	0.535067	1	FALSE	FALSE
FBgn0029906	X	6821016	6822840	+	xit	0.913792	-0.61973	0.535436	0.787189	FALSE	FALSE
FBgn0030479	X	13380166	13384877	-	Rbp1-like	1.1347	0.619164	0.535808	0.787399	FALSE	FALSE
FBgn0030792	X	16800930	16802000	+	CG4789	1.07973	0.617656	0.536802	0.788305	FALSE	FALSE
FBgn0030096	X	9160124	9162090	-	Zpr1	1.07812	0.617613	0.53683	0.788305	FALSE	FALSE
FBgn0267078	X	14786412	14787897	+	lncRNA:CR45522	4.50365	0.617122	0.537154	1	FALSE	FALSE
FBgn0030747	X	16405509	16414651	+	CG4301	0.904848	-0.617008	0.537229	0.788388	FALSE	FALSE
FBgn0031144	X	21028652	21031950	-	CG1529	1.08195	0.61683	0.537347	0.78842	FALSE	FALSE
FBgn0004368	X	4939128	4955916	+	Ptp4E	0.906762	-0.616216	0.537752	0.788584	FALSE	FALSE
FBgn0027358	X	19616663	19618537	-	Tim9b	0.768916	-0.61603	0.537875	0.788584	FALSE	FALSE
FBgn0025629	X	2074795	2075900	-	CG4045	1.11478	0.615645	0.538129	0.788667	FALSE	FALSE
FBgn0029755	X	5317409	5319071	+	Sas10	1.09514	0.615152	0.538454	0.788677	FALSE	FALSE
FBgn0085478	X	9324508	9356227	-	CG34449	1.13282	0.615054	0.538519	0.788677	FALSE	FALSE
FBgn0031106	X	20392334	20393751	-	Syx16	1.0746	0.614258	0.539045	0.78876	FALSE	FALSE
FBgn0031161	X	21117159	21120444	+	CG15445	0.921537	-0.613724	0.539398	0.788953	FALSE	FALSE
FBgn0052554	X	17851869	17852685	-	CG32554	1.20805	0.612986	0.539885	0.789174	FALSE	FALSE
FBgn0025626	X	2062313	2065142	-	CG4281	1.08907	0.612785	0.540019	0.789174	FALSE	FALSE
FBgn0030794	X	16803650	16805754	+	CG13005	0.865118	-0.611546	0.540838	0.789201	FALSE	FALSE
FBgn0030576	X	14757531	14765787	-	CG15890	1.25129	0.611278	0.541016	0.789201	FALSE	FALSE
FBgn0003463	X	15603283	15633434	-	sog	0.887065	-0.610931	0.541245	0.789201	FALSE	FALSE
FBgn0085440	X	13161714	13189164	-	Lgr4	0.822941	-0.610713	0.541389	0.789201	FALSE	FALSE
FBgn0031036	X	19599803	19601851	-	CG14220	0.919359	-0.610103	0.541794	0.789425	FALSE	FALSE
FBgn0014024	X	5318928	5322696	-	Rnp4F	1.11263	0.609641	0.5421	0.789462	FALSE	FALSE
FBgn0267350	X	2624804	2633672	+	PI4KIIIalpha	0.877125	-0.607658	0.543415	0.790554	FALSE	FALSE
FBgn0030344	X	11864651	11868893	-	Nrd1	1.10587	0.605105	0.545109	0.792102	FALSE	FALSE
FBgn0003380	X	17924307	18063247	-	Sh	0.859283	-0.60501	0.545172	0.792102	FALSE	FALSE
FBgn0040650	X	20426431	20427042	-	CG15456	1.19556	0.604769	0.545333	0.792112	FALSE	FALSE
FBgn0030674	X	15712628	15731935	+	CG8184	0.86486	-0.602778	0.546656	0.79336	FALSE	FALSE
FBgn0260658	X	3891497	3930578	-	CG42541	0.883497	-0.601361	0.547599	0.794062	FALSE	FALSE
FBgn0003053	X	4617564	4627206	+	peb	1.12057	0.601122	0.547759	0.794065	FALSE	FALSE
FBgn0030812	X	17068717	17077897	-	wcy	0.895847	-0.598683	0.549384	0.794961	FALSE	FALSE
FBgn0030055	X	8677063	8680912	+	CG12772	0.9068	-0.59857	0.54946	0.794961	FALSE	FALSE
FBgn0267052	X	19917819	19918447	+	CR45496	2.72967	0.598488	0.549515	1	FALSE	FALSE
FBgn0030338	X	11837543	11838026	-	CG15741	0.28343	-0.59732	0.550294	1	FALSE	FALSE
FBgn0030485	X	13409369	13413074	-	CG1998	0.881354	-0.596903	0.550572	0.795553	FALSE	FALSE
FBgn0030630	X	15342857	15344625	-	CG12608	1.08481	0.596251	0.551007	0.795968	FALSE	FALSE
FBgn0030863	X	17698917	17703024	-	CG8188	0.914016	-0.595398	0.551577	0.796002	FALSE	FALSE
FBgn0025839	X	2172526	2173432	+	ND-B14.5A	1.10722	0.593064	0.553138	0.796696	FALSE	FALSE
FBgn0030343	X	11855022	11864754	+	ATP7	1.14748	0.59287	0.553268	0.796696	FALSE	FALSE
FBgn0259993	X	762615	763810	-	lncRNA:CR42491	1.09073	0.592663	0.553407	0.796696	FALSE	FALSE
FBgn0053963	X	12659462	12660632	+	lncRNA:CR33963	0.814133	-0.590243	0.555028	0.796978	FALSE	FALSE
FBgn0052683	X	10410391	10454895	-	CG32683	1.26243	0.588713	0.556054	0.797235	FALSE	FALSE
FBgn0029827	X	5952565	5954046	+	CG6048	0.912233	-0.588695	0.556066	0.797235	FALSE	FALSE
FBgn0029903	X	6803684	6813830	+	pod1	1.10725	0.588496	0.556199	0.797235	FALSE	FALSE
FBgn0029822	X	5908135	5913079	+	CG12236	0.908283	-0.58625	0.557708	0.798801	FALSE	FALSE
FBgn0030975	X	18894446	18896581	+	SdhBL	1.70212	0.583868	0.559309	1	FALSE	FALSE
FBgn0030808	X	16943290	16956234	+	RhoGAP15B	0.901025	-0.582273	0.560383	0.800958	FALSE	FALSE
FBgn0004050	X	2447769	2450550	+	z	0.92423	-0.58165	0.560802	0.801447	FALSE	FALSE
FBgn0083010	X	17146248	17146390	-	snoRNA:Psi28S-1135c	2.38928	0.581506	0.560899	1	FALSE	FALSE
FBgn0030956	X	18781265	18783494	-	CG18259	1.08476	0.58072	0.561429	0.802008	FALSE	FALSE
FBgn0030675	X	15732178	15733663	+	CG8191	0.901938	-0.580431	0.561624	0.802175	FALSE	FALSE
FBgn0261710	X	10461865	10474675	-	nocte	1.14528	0.579351	0.562353	0.802442	FALSE	FALSE
FBgn0260006	X	15125753	15137311	+	drd	0.881022	-0.578047	0.563233	0.802911	FALSE	FALSE
FBgn0040235	X	9317915	9319223	-	c12.1	0.927673	-0.577641	0.563507	0.80299	FALSE	FALSE
FBgn0029941	X	7281089	7405797	-	CG1677	0.898785	-0.577618	0.563522	0.80299	FALSE	FALSE
FBgn0025835	X	142731	148426	-	CG17707	0.51922	-0.576784	0.564085	1	FALSE	FALSE
FBgn0030963	X	18830591	18832123	+	CG7101	1.13192	0.573022	0.56663	0.804694	FALSE	FALSE
FBgn0031043	X	19621451	19623074	-	Naa20A	1.07354	0.572482	0.566995	0.804694	FALSE	FALSE
FBgn0025388	X	4631052	4636004	-	CG12179	1.14547	0.572277	0.567134	0.804694	FALSE	FALSE
FBgn0030465	X	13285707	13287741	+	CG15743	0.909868	-0.572014	0.567313	0.804694	FALSE	FALSE
FBgn0262699	X	4667290	4679537	-	fzr	0.934703	-0.569372	0.569104	0.806142	FALSE	FALSE
FBgn0029898	X	6747544	6755752	+	CG14439	0.859122	-0.568951	0.569389	0.806432	FALSE	FALSE
FBgn0030364	X	12018640	12020719	+	Lsm12	1.07352	0.568706	0.569555	0.806451	FALSE	FALSE
FBgn0030274	X	11149323	11152592	+	Lint-1	1.07273	0.567925	0.570086	0.806752	FALSE	FALSE
FBgn0030410	X	12628370	12629640	-	Aven	1.11838	0.567533	0.570352	0.807017	FALSE	FALSE
FBgn0001491	X	11324294	11325308	-	l(1)10Bb	1.11595	0.566392	0.571128	0.807663	FALSE	FALSE
FBgn0015379	X	21345358	21346858	+	dod	1.08575	0.566201	0.571257	0.807663	FALSE	FALSE
FBgn0031201	X	22809292	22811935	-	CG12446	6.24575	0.566194	0.571262	1	FALSE	FALSE
FBgn0030753	X	16441433	16445367	+	rngo	1.07044	0.564935	0.572118	0.808181	FALSE	FALSE
FBgn0029837	X	6069131	6074857	-	Tsp5D	1.27115	0.564481	0.572427	0.808506	FALSE	FALSE
FBgn0052660	X	11920004	11920574	-	lncRNA:CR32660	0.35644	-0.563856	0.572852	1	FALSE	FALSE
FBgn0052791	X	3507245	3571649	-	DIP-alpha	1.26843	0.563234	0.573275	0.8087	FALSE	FALSE
FBgn0052772	X	4909102	4915161	+	CG32772	0.921407	-0.55989	0.575554	0.810457	FALSE	FALSE
FBgn0029712	X	4549070	4549957	+	CG15912	0.866466	-0.559561	0.575779	0.810471	FALSE	FALSE
FBgn0030954	X	18764483	18774027	-	CCKLR-17D3	0.645285	-0.558511	0.576496	1	FALSE	FALSE
FBgn0265531	X	2065455	2066106	+	asRNA:CR44381	1.51136	0.558255	0.57667	0.811092	FALSE	FALSE
FBgn0030873	X	17848110	17850342	-	CG15814	1.06634	0.556635	0.577777	0.811445	FALSE	FALSE
FBgn0265831	X	13390235	13390560	-	lncRNA:CR44620	1.79643	0.556579	0.577815	1	FALSE	FALSE
FBgn0029899	X	6756322	6770712	+	CG14438	0.885678	-0.556174	0.578092	0.811602	FALSE	FALSE
FBgn0030244	X	10869284	10870705	+	CG2157	0.796816	-0.555938	0.578253	0.811607	FALSE	FALSE
FBgn0030770	X	16678265	16678945	-	CG13010	0.618696	-0.555864	0.578304	1	FALSE	FALSE
FBgn0025383	X	1472522	1473727	+	CG14780	0.833223	-0.554908	0.578957	0.81193	FALSE	FALSE
FBgn0022768	X	4679988	4686903	-	Pp2C1	1.09655	0.554633	0.579146	0.811978	FALSE	FALSE
FBgn0259680	X	12432224	12453650	+	Pkcdelta	0.88626	-0.554409	0.579299	0.811978	FALSE	FALSE
FBgn0052815	X	932466	939424	+	CG32815	0.84529	-0.553441	0.579962	0.812563	FALSE	FALSE
FBgn0267029	X	140973	142197	-	lncRNA:CR45473	0.875705	-0.552086	0.580889	0.813087	FALSE	FALSE
FBgn0083940	X	10086527	10148876	+	RhoU	0.892122	-0.549862	0.582414	0.813662	FALSE	FALSE
FBgn0000709	X	21339741	21345088	+	fliI	0.913506	-0.549533	0.582639	0.813662	FALSE	FALSE
FBgn0261927	X	5697123	5697660	+	lncRNA:CR42794	0.621005	-0.549053	0.582969	1	FALSE	FALSE
FBgn0030289	X	11344506	11348001	-	GCS1	0.902961	-0.54862	0.583266	0.814087	FALSE	FALSE
FBgn0030400	X	12569169	12583193	-	Pits	1.0992	0.548147	0.583591	0.814244	FALSE	FALSE
FBgn0031039	X	19611526	19615617	+	Shawn	0.922664	-0.546139	0.58497	0.815119	FALSE	FALSE
FBgn0264386	X	6104085	6192483	-	Ca-alpha1T	0.868899	-0.544229	0.586284	0.816082	FALSE	FALSE
FBgn0083042	X	17145903	17146041	-	snoRNA:Psi18S-1854a	0.436473	-0.543569	0.586738	1	FALSE	FALSE
FBgn0030638	X	15453471	15455551	+	CG11655	0.93808	-0.539923	0.58925	0.81849	FALSE	FALSE
FBgn0052631	X	13556472	13557866	+	CG32631	0.232595	-0.538803	0.590023	1	FALSE	FALSE
FBgn0030103	X	9214876	9215699	+	Obp8a	1.65235	0.537312	0.591052	1	FALSE	FALSE
FBgn0026878	X	2042730	2043818	-	CG4325	0.864979	-0.536144	0.591859	0.819922	FALSE	FALSE
FBgn0030466	X	13288051	13294433	+	CG15744	0.870888	-0.5358	0.592097	0.819922	FALSE	FALSE
FBgn0031143	X	21026125	21028361	-	CG1532	1.13095	0.534885	0.592729	0.820279	FALSE	FALSE
FBgn0266350	X	3373159	3522787	+	lncRNA:CR44999	5.19521	0.534249	0.59317	0.820578	FALSE	FALSE
FBgn0029834	X	6040005	6050381	+	CG5937	1.21243	0.531836	0.59484	0.821435	FALSE	FALSE
FBgn0025624	X	2076966	2078455	+	CG4025	0.919866	-0.531233	0.595257	0.821786	FALSE	FALSE
FBgn0052639	X	13235925	13236566	-	CG32639	1.72389	0.530245	0.595942	1	FALSE	FALSE
FBgn0040087	X	7894031	7896991	+	p115	0.926864	-0.529464	0.596483	0.822485	FALSE	FALSE
FBgn0052544	X	18860284	18861964	+	CG32544	0.753314	-0.527874	0.597587	0.82289	FALSE	FALSE
FBgn0030114	X	9250420	9255953	+	CG17754	0.917974	-0.527512	0.597838	0.822918	FALSE	FALSE
FBgn0030997	X	19196058	19201979	-	CG7990	0.908673	-0.526717	0.59839	0.823411	FALSE	FALSE
FBgn0029890	X	6681767	6683696	+	Fum2	0.766012	-0.526535	0.598517	0.823411	FALSE	FALSE
FBgn0030700	X	15853421	15854970	+	CG15914	0.871425	-0.525751	0.599062	0.823766	FALSE	FALSE
FBgn0039943	X	23082738	23084576	+	CG17168	1.07099	0.523716	0.600476	0.824573	FALSE	FALSE
FBgn0025382	X	1473884	1476974	-	Rab27	1.68482	0.523145	0.600873	1	FALSE	FALSE
FBgn0016038	X	621530	623051	+	Vsp37A	0.918255	-0.522812	0.601105	0.824573	FALSE	FALSE
FBgn0030970	X	18861197	18863776	-	CG7326	1.09461	0.52243	0.601371	0.824579	FALSE	FALSE
FBgn0083979	X	11308533	11311208	-	Ir10a	1.4547	0.522151	0.601565	1	FALSE	FALSE
FBgn0026873	X	1865909	1866887	+	MED18	1.08077	0.521251	0.602192	0.825101	FALSE	FALSE
FBgn0000459	X	16210598	16216750	-	disco	1.13313	0.520957	0.602397	0.825105	FALSE	FALSE
FBgn0030512	X	13684380	13718285	-	Nadsyn	0.922802	-0.520317	0.602843	0.825277	FALSE	FALSE
FBgn0029789	X	5685253	5689473	-	PGAP1	0.917332	-0.519608	0.603337	0.825619	FALSE	FALSE
FBgn0029821	X	5905746	5908001	+	CG4020	1.28142	0.518223	0.604303	0.825848	FALSE	FALSE
FBgn0017566	X	8248651	8251687	-	ND-75	1.08269	0.518213	0.60431	0.825848	FALSE	FALSE
FBgn0086049	X	21052283	21052361	-	snoRNA:Me28S-U3344a	0.503217	-0.517438	0.604851	1	FALSE	FALSE
FBgn0000117	X	1891401	1900646	-	arm	1.07116	0.516082	0.605797	0.826891	FALSE	FALSE
FBgn0052647	X	12771844	12784958	-	CG32647	0.862176	-0.515847	0.605961	0.826903	FALSE	FALSE
FBgn0029840	X	6082634	6090201	-	raptor	0.896049	-0.514814	0.606683	0.827448	FALSE	FALSE
FBgn0031176	X	21402339	21402772	-	whe	0.520073	-0.514432	0.60695	0.827633	FALSE	FALSE
FBgn0000077	X	9245915	9247336	-	amx	0.930654	-0.512306	0.608437	0.828656	FALSE	FALSE
FBgn0013432	X	2148463	2149647	-	bcn92	1.08106	0.512161	0.608539	0.828656	FALSE	FALSE
FBgn0266284	X	1461844	1464220	-	Ns3	0.94057	-0.511946	0.608689	0.828656	FALSE	FALSE
FBgn0259098	X	7411267	7411906	-	CG42246	1.33896	0.511349	0.609107	0.828656	FALSE	FALSE
FBgn0052574	X	16742847	16744365	+	Twdlalpha	0.693259	-0.511329	0.609121	0.828656	FALSE	FALSE
FBgn0025640	X	623468	624765	+	CG13369	0.928393	-0.509578	0.610347	0.829222	FALSE	FALSE
FBgn0265535	X	11131340	11132412	-	CG44385	0.752893	-0.508673	0.610981	0.829241	FALSE	FALSE
FBgn0040337	X	1026791	1028290	+	CG3021	0.929438	-0.50633	0.612625	0.830887	FALSE	FALSE
FBgn0030658	X	15578205	15579857	+	CG7872	1.06878	0.504872	0.613649	0.831324	FALSE	FALSE
FBgn0024984	X	2187820	2188919	+	CG3457	1.62803	0.504759	0.613728	1	FALSE	FALSE
FBgn0263209	X	19929229	19929580	-	CR43379	2.00455	0.504239	0.614094	1	FALSE	FALSE
FBgn0261444	X	1215289	1236684	-	CG3638	1.12429	0.503599	0.614543	0.831911	FALSE	FALSE
FBgn0030699	X	15844476	15847858	+	CG8578	1.05801	0.503024	0.614947	0.832097	FALSE	FALSE
FBgn0030685	X	15751674	15760733	-	Graf	0.93431	-0.502471	0.615336	0.832404	FALSE	FALSE
FBgn0052669	X	10842697	10845081	-	CG32669	0.927319	-0.502048	0.615634	0.832587	FALSE	FALSE
FBgn0052591	X	14927202	14928944	-	CG32591	0.39511	-0.500264	0.616889	1	FALSE	FALSE
FBgn0261446	X	258335	263999	-	CG13377	0.86694	-0.499724	0.61727	0.833703	FALSE	FALSE
FBgn0030243	X	10857655	10866246	+	CG2186	1.08881	0.498879	0.617864	0.833775	FALSE	FALSE
FBgn0030320	X	11606290	11611652	-	CG2247	0.908008	-0.498666	0.618014	0.833775	FALSE	FALSE
FBgn0030711	X	15944897	15946249	+	Rrp47	1.10241	0.498535	0.618107	0.833775	FALSE	FALSE
FBgn0027279	X	22487180	22508129	+	l(1)G0196	0.922312	-0.498458	0.618161	0.833775	FALSE	FALSE
FBgn0030065	X	8838323	8872774	+	CG12075	1.16943	0.49815	0.618379	0.833886	FALSE	FALSE
FBgn0025381	X	1478552	1481420	+	rush	0.94149	-0.497116	0.619107	0.834266	FALSE	FALSE
FBgn0259700	X	16093059	16104946	-	CG42354	0.923926	-0.495576	0.620194	0.834745	FALSE	FALSE
FBgn0029924	X	6969918	6972265	+	CG4586	0.769906	-0.49524	0.620431	0.834902	FALSE	FALSE
FBgn0263567	X	133385	133502	+	mir-4915	0.25732	-0.494588	0.620891	1	FALSE	FALSE
FBgn0264939	X	5914363	5914649	+	asRNA:CR44108	0.644155	-0.493731	0.621496	1	FALSE	FALSE
FBgn0030174	X	10055629	10070868	-	CG15312	0.88284	-0.49304	0.621984	0.835321	FALSE	FALSE
FBgn0030961	X	18806694	18812002	+	CG7058	0.869228	-0.492073	0.622667	0.835541	FALSE	FALSE
FBgn0003210	X	4535635	4540626	-	rb	0.924545	-0.49114	0.623327	0.836061	FALSE	FALSE
FBgn0031170	X	21292308	21306665	-	ABCA	1.08686	0.489046	0.624809	0.837257	FALSE	FALSE
FBgn0030286	X	11325385	11334071	+	CG1657	1.07053	0.487918	0.625608	0.837465	FALSE	FALSE
FBgn0028369	X	2740384	3134532	+	kirre	0.838902	-0.487779	0.625706	0.837465	FALSE	FALSE
FBgn0028686	X	11125101	11126785	+	Rpt3	1.06646	0.485369	0.627415	0.838381	FALSE	FALSE
FBgn0001404	X	2588503	2599111	+	egh	0.951119	-0.485024	0.62766	0.838381	FALSE	FALSE
FBgn0026268	X	11168030	11169058	-	antdh	0.777533	-0.485017	0.627664	0.838381	FALSE	FALSE
FBgn0003964	X	2038798	2042311	-	usp	1.06283	0.484829	0.627798	0.83845	FALSE	FALSE
FBgn0265866	X	13990733	13991420	+	lncRNA:CR44655	4.68732	0.483807	0.628523	1	FALSE	FALSE
FBgn0261245	X	16679297	16681784	+	sing	0.854484	-0.483534	0.628717	0.838941	FALSE	FALSE
FBgn0029580	X	1467493	1470614	+	CG14778	1.21246	0.483486	0.628751	0.838941	FALSE	FALSE
FBgn0023545	X	2007911	2009364	-	PIG-K	0.933636	-0.48181	0.629941	0.840003	FALSE	FALSE
FBgn0030010	X	8148783	8150686	+	CG10959	1.11938	0.47905	0.631903	0.840983	FALSE	FALSE
FBgn0025642	X	1287290	1288945	+	CG32812	1.51993	0.478902	0.632008	0.840996	FALSE	FALSE
FBgn0030151	X	9778742	9782094	+	CG1354	1.06126	0.478513	0.632285	0.840996	FALSE	FALSE
FBgn0267030	X	620282	620729	+	lncRNA:CR45474	0.703965	-0.477037	0.633336	1	FALSE	FALSE
FBgn0264500	X	10210181	10210636	+	lncRNA:CR43899	0.606461	-0.476683	0.633588	1	FALSE	FALSE
FBgn0044508	X	1482492	1482590	-	snoRNA:M	0.795768	-0.475859	0.634175	0.841877	FALSE	FALSE
FBgn0024998	X	2711756	2713960	-	CG2685	0.93401	-0.473595	0.635789	0.843326	FALSE	FALSE
FBgn0031003	X	19243631	19245224	+	CG7889	1.07417	0.473291	0.636005	0.843386	FALSE	FALSE
FBgn0025625	X	2055310	2061915	-	Sik2	1.12804	0.472015	0.636916	0.844068	FALSE	FALSE
FBgn0030759	X	16587873	16588930	+	CG13014	0.930501	-0.471979	0.636942	0.844068	FALSE	FALSE
FBgn0030066	X	8898554	8900264	-	CG1885	1.0911	0.47188	0.637012	0.844068	FALSE	FALSE
FBgn0020508	X	14782962	14784052	-	Ag5r2	0.898801	-0.471524	0.637266	0.844152	FALSE	FALSE
FBgn0040068	X	19261820	19273280	+	Vav	0.93179	-0.471122	0.637554	0.844181	FALSE	FALSE
FBgn0082998	X	17143934	17144068	-	snoRNA:Psi28S-1192d	1.31028	0.467454	0.640175	0.846684	FALSE	FALSE
FBgn0027794	X	1457175	1460617	-	Lrpprc2	1.09373	0.464955	0.641964	0.84755	FALSE	FALSE
FBgn0000173	X	13996345	13999805	+	ben	1.05869	0.463421	0.643063	0.847924	FALSE	FALSE
FBgn0052496	X	17898643	17899498	+	CR32496	0.800485	-0.461828	0.644205	0.848667	FALSE	FALSE
FBgn0029987	X	7956064	7956702	+	CG15330	0.26375	-0.460695	0.645018	1	FALSE	FALSE
FBgn0052570	X	16734947	16735980	+	TwdlY	0.460448	-0.460276	0.645318	1	FALSE	FALSE
FBgn0086044	X	9929889	9930006	-	snoRNA:Me28S-U1688	1.54724	0.45961	0.645797	1	FALSE	FALSE
FBgn0028360	X	6654541	6659709	+	Cdc7	1.09499	0.458611	0.646514	0.849775	FALSE	FALSE
FBgn0030789	X	16789405	16791266	-	Rrp45	1.08448	0.458126	0.646862	0.849775	FALSE	FALSE
FBgn0030796	X	16811699	16826494	+	CG4829	1.09397	0.457751	0.647131	0.849876	FALSE	FALSE
FBgn0015615	X	16588996	16593439	-	SMC3	1.08362	0.45644	0.648074	0.850612	FALSE	FALSE
FBgn0264268	X	16888842	16889635	-	lncRNA:CR43768	3.18749	0.456276	0.648191	1	FALSE	FALSE
FBgn0011822	X	436139	437448	-	Pgcl	1.10759	0.45588	0.648476	0.850761	FALSE	FALSE
FBgn0023514	X	1877317	1879077	+	CG14805	0.948988	-0.454488	0.649478	0.851368	FALSE	FALSE
FBgn0267064	X	21467983	21468479	-	lncRNA:CR45508	0.469207	-0.453909	0.649894	1	FALSE	FALSE
FBgn0265532	X	2071710	2072189	+	asRNA:CR44382	0.704534	-0.453027	0.650529	1	FALSE	FALSE
FBgn0029905	X	6818178	6820919	-	Nf-YC	0.928826	-0.452925	0.650603	0.851752	FALSE	FALSE
FBgn0052821	X	19910168	19910521	-	CR32821	0.663874	-0.450626	0.652259	1	FALSE	FALSE
FBgn0031181	X	21477254	21478945	-	Ir20a	0.735458	-0.44944	0.653114	1	FALSE	FALSE
FBgn0053223	X	8465690	8483885	-	CG33223	0.669375	-0.448562	0.653748	1	FALSE	FALSE
FBgn0030981	X	19081665	19082566	+	CG14191	1.58764	0.447255	0.654691	0.855364	FALSE	FALSE
FBgn0029970	X	7889066	7891646	-	Nek2	3.92443	0.44694	0.654919	1	FALSE	FALSE
FBgn0010292	X	7901880	7903643	+	bys	0.947069	-0.446817	0.655007	0.855364	FALSE	FALSE
FBgn0030502	X	13613193	13616586	-	tth	0.931519	-0.44653	0.655214	0.855364	FALSE	FALSE
FBgn0086782	X	19886108	19890060	-	amn	0.820955	-0.445958	0.655627	0.855364	FALSE	FALSE
FBgn0030800	X	16882509	16884365	-	Nprl2	0.936815	-0.445736	0.655788	0.855364	FALSE	FALSE
FBgn0264078	X	14839376	14933946	+	Flo2	0.935925	-0.443921	0.6571	0.855635	FALSE	FALSE
FBgn0267181	X	12612108	12615780	-	asRNA:CR45621	0.778077	-0.443745	0.657227	0.855635	FALSE	FALSE
FBgn0030330	X	11720245	11723854	+	Tango10	0.935086	-0.443307	0.657544	0.855671	FALSE	FALSE
FBgn0004227	X	16361569	16371547	+	nonA	0.940059	-0.442579	0.658071	0.855912	FALSE	FALSE
FBgn0031069	X	19750770	19759280	+	Pmp70	1.1584	0.442284	0.658284	0.856035	FALSE	FALSE
FBgn0030927	X	18487450	18489620	-	CG15046	0.859124	-0.44199	0.658497	0.856113	FALSE	FALSE
FBgn0265987	X	10744508	10745250	+	lncRNA:CR44766	1.33252	0.439562	0.660254	0.856613	FALSE	FALSE
FBgn0004370	X	11622015	11677338	+	Ptp10D	0.939333	-0.438446	0.661063	0.856756	FALSE	FALSE
FBgn0010315	X	15906822	15909676	-	CycD	0.935702	-0.437816	0.661519	0.856883	FALSE	FALSE
FBgn0029879	X	6597088	6599699	+	APC7	1.14708	0.437001	0.66211	0.857136	FALSE	FALSE
FBgn0030798	X	16844807	16876544	-	CG13003	0.823324	-0.436527	0.662454	0.85723	FALSE	FALSE
FBgn0000524	X	6533999	6538575	+	dx	0.931766	-0.436289	0.662627	0.857346	FALSE	FALSE
FBgn0029959	X	7734923	7736756	+	Rab39	0.928965	-0.435855	0.662942	0.857635	FALSE	FALSE
FBgn0011741	X	15735774	15737120	-	Arp6	1.05933	0.435716	0.663043	0.857635	FALSE	FALSE
FBgn0029751	X	5306261	5307417	-	CG17764	1.94308	0.434154	0.664176	1	FALSE	FALSE
FBgn0030148	X	9659095	9662903	-	CG3106	0.874904	-0.432651	0.665268	0.858851	FALSE	FALSE
FBgn0029819	X	5877000	5879787	-	Usp30	1.05714	0.43224	0.665567	0.858851	FALSE	FALSE
FBgn0052773	X	4387676	4611385	-	lncRNA:CR32773	1.23048	0.431557	0.666063	0.858851	FALSE	FALSE
FBgn0031149	X	21049885	21053937	-	Stt3A	1.05734	0.430831	0.666591	0.859015	FALSE	FALSE
FBgn0263531	X	2544740	2544908	-	mir-4955	2.0529	0.429831	0.667318	1	FALSE	FALSE
FBgn0266094	X	14952345	14953697	-	lncRNA:CR44831	2.44833	0.428352	0.668395	1	FALSE	FALSE
FBgn0030787	X	16785115	16787008	-	CG9609	0.930431	-0.427915	0.668713	0.860101	FALSE	FALSE
FBgn0030891	X	18085761	18088418	+	Ada3	0.945306	-0.427892	0.66873	0.860101	FALSE	FALSE
FBgn0030061	X	8714936	8717065	+	CG1785	1.05395	0.427366	0.669113	0.860101	FALSE	FALSE
FBgn0030989	X	19168777	19170883	-	Inx5	0.7636	-0.426231	0.66994	0.860471	FALSE	FALSE
FBgn0003285	X	2950399	2973834	-	rst	1.25307	0.425141	0.670734	0.860471	FALSE	FALSE
FBgn0065035	X	15858134	15859487	-	AlkB	0.930654	-0.424482	0.671215	0.860766	FALSE	FALSE
FBgn0023536	X	487878	490725	+	CG3156	1.0684	0.423817	0.6717	0.860851	FALSE	FALSE
FBgn0266570	X	4319438	4321745	+	NO66	0.949949	-0.422216	0.672867	0.861064	FALSE	FALSE
FBgn0030684	X	15756318	15757767	+	CG8260	0.846122	-0.42214	0.672923	0.861064	FALSE	FALSE
FBgn0052816	X	316576	470726	-	CG32816	1.15347	0.420731	0.673952	0.861161	FALSE	FALSE
FBgn0261284	X	6986486	6987188	+	bou	0.902117	-0.420158	0.67437	0.861267	FALSE	FALSE
FBgn0086693	X	6813978	6818156	+	iav	0.879983	-0.419808	0.674625	0.861486	FALSE	FALSE
FBgn0029518	X	265724	267028	-	CG13376	3.75472	0.419259	0.675027	1	FALSE	FALSE
FBgn0029854	X	6274972	6276724	-	CG3566	0.932856	-0.413624	0.679149	0.864471	FALSE	FALSE
FBgn0029851	X	6237315	6240558	+	CG14445	0.455768	-0.413219	0.679446	1	FALSE	FALSE
FBgn0262282	X	4368646	4368735	-	mir-984	3.67583	0.411905	0.680409	1	FALSE	FALSE
FBgn0029945	X	7329046	7331255	+	CG18155	0.863404	-0.411723	0.680543	0.865602	FALSE	FALSE
FBgn0259722	X	254876	255524	+	CG42376	1.06632	0.411412	0.680771	0.865785	FALSE	FALSE
FBgn0266277	X	11790796	11791777	-	asRNA:CR44962	2.0655	0.411092	0.681005	1	FALSE	FALSE
FBgn0265595	X	11219379	11302783	-	CG44422	1.08916	0.410107	0.681728	0.866466	FALSE	FALSE
FBgn0086448	X	16359143	16361275	+	PIG-Q	0.919908	-0.408946	0.68258	0.866836	FALSE	FALSE
FBgn0030276	X	11154421	11164670	+	Dlic	0.952499	-0.40864	0.682804	0.866836	FALSE	FALSE
FBgn0030590	X	14862989	14871181	-	CG9518	0.906944	-0.408566	0.682858	0.866836	FALSE	FALSE
FBgn0029814	X	5818559	5840823	+	CG15765	0.512859	-0.408234	0.683102	1	FALSE	FALSE
FBgn0030992	X	19183421	19187278	+	CG33253	1.15779	0.407556	0.6836	0.86713	FALSE	FALSE
FBgn0263005	X	13095571	13112462	-	CG43313	1.09639	0.406741	0.684198	0.867567	FALSE	FALSE
FBgn0030234	X	10772541	10778981	+	CG15211	1.05351	0.406259	0.684552	0.867567	FALSE	FALSE
FBgn0052495	X	17899702	17906025	+	Gss2	0.937592	-0.405291	0.685263	0.867962	FALSE	FALSE
FBgn0024991	X	2714079	2717654	+	CG2694	1.08248	0.403171	0.686822	0.86918	FALSE	FALSE
FBgn0030307	X	11486546	11491573	-	CG33235	1.80006	0.403116	0.686863	1	FALSE	FALSE
FBgn0262454	X	21296385	21296449	-	mir-1007	0.429541	-0.402835	0.687069	1	FALSE	FALSE
FBgn0030769	X	16668818	16676753	-	CG13012	1.07176	0.399761	0.689332	0.870749	FALSE	FALSE
FBgn0004860	X	2115727	2123286	-	ph-d	1.10026	0.399296	0.689675	0.87104	FALSE	FALSE
FBgn0052529	X	19866146	19908108	+	Hers	1.09733	0.398782	0.690054	0.871125	FALSE	FALSE
FBgn0052750	X	6194737	6196439	-	CG32750	0.885259	-0.395307	0.692616	0.872539	FALSE	FALSE
FBgn0003048	X	2225296	2238045	+	pcx	1.09447	0.393996	0.693584	0.873009	FALSE	FALSE
FBgn0025387	X	4627380	4630936	-	CG12184	1.26679	0.392636	0.694588	0.873631	FALSE	FALSE
FBgn0030634	X	15380371	15385441	-	CG9164	0.891095	-0.392353	0.694797	0.87368	FALSE	FALSE
FBgn0022724	X	18101970	18103482	+	Taf8	0.938829	-0.390441	0.696211	0.874495	FALSE	FALSE
FBgn0029853	X	6261169	6262119	+	CG3781	1.06835	0.3903	0.696315	0.874508	FALSE	FALSE
FBgn0029688	X	3955543	3965327	-	lva	0.93172	-0.388749	0.697462	0.875068	FALSE	FALSE
FBgn0085357	X	18399569	18400065	-	CG34328	0.587478	-0.388429	0.697699	1	FALSE	FALSE
FBgn0031092	X	20166673	20168080	+	CG9577	1.05658	0.388379	0.697736	0.875068	FALSE	FALSE
FBgn0023531	X	1673110	1692768	-	CG32809	1.08314	0.388089	0.69795	0.875068	FALSE	FALSE
FBgn0266434	X	14875370	14882586	-	CG45064	1.22911	0.387495	0.69839	0.875068	FALSE	FALSE
FBgn0040918	X	6257668	6267228	-	schlank	0.957773	-0.387311	0.698526	0.875068	FALSE	FALSE
FBgn0030743	X	16331281	16333600	-	CG9921	1.07782	0.386129	0.699401	0.875477	FALSE	FALSE
FBgn0085437	X	10220110	10230088	+	CG34408	0.93195	-0.385283	0.700028	0.875652	FALSE	FALSE
FBgn0053513	X	1483625	1507809	-	Nmdar2	0.713699	-0.384861	0.70034	1	FALSE	FALSE
FBgn0030004	X	8132285	8134967	+	CG10958	0.902588	-0.383555	0.701308	0.876487	FALSE	FALSE
FBgn0030026	X	8241501	8244016	-	sni	0.948279	-0.381327	0.70296	0.877505	FALSE	FALSE
FBgn0029957	X	7728755	7731729	+	CG12155	0.94276	-0.380238	0.703769	0.878089	FALSE	FALSE
FBgn0030093	X	9149309	9151976	+	Bap111	0.934882	-0.379806	0.70409	0.878274	FALSE	FALSE
FBgn0030136	X	9554623	9555661	+	RpS28b	0.930001	-0.379657	0.7042	0.878274	FALSE	FALSE
FBgn0030748	X	16415046	16417585	+	Traf-like	1.04737	0.37784	0.705549	0.879609	FALSE	FALSE
FBgn0262738	X	4322626	4365408	+	norpA	0.937603	-0.377418	0.705863	0.87974	FALSE	FALSE
FBgn0031021	X	19492421	19493337	+	ND-18	1.05583	0.374773	0.707829	0.880648	FALSE	FALSE
FBgn0040396	X	3175018	3176223	+	CG3939	1.05657	0.374552	0.707994	0.880648	FALSE	FALSE
FBgn0030108	X	9227137	9228827	+	Gr8a	0.428091	-0.374423	0.708089	1	FALSE	FALSE
FBgn0026323	X	20515908	20524928	-	Tak1	0.949087	-0.374364	0.708133	0.880648	FALSE	FALSE
FBgn0004856	X	9103870	9106604	-	Bx42	1.0406	0.37399	0.708411	0.880888	FALSE	FALSE
FBgn0024943	X	8525387	8529698	-	PIP82	1.15371	0.373504	0.708773	0.881018	FALSE	FALSE
FBgn0026375	X	17639147	17652562	-	RhoGAPp190	1.06969	0.372798	0.709299	0.88112	FALSE	FALSE
FBgn0030050	X	8570208	8570948	-	CG12111	0.521901	-0.372669	0.709395	1	FALSE	FALSE
FBgn0030995	X	19192219	19193448	-	CG7914	1.08361	0.372473	0.709541	0.88112	FALSE	FALSE
FBgn0030959	X	18786142	18788210	-	CG6961	1.06001	0.371667	0.710141	0.881213	FALSE	FALSE
FBgn0265611	X	15297312	15298217	-	asRNA:CR44429	1.13242	0.371637	0.710163	0.881213	FALSE	FALSE
FBgn0026575	X	16422831	16438454	+	hang	1.07277	0.371152	0.710524	0.881411	FALSE	FALSE
FBgn0025628	X	2066435	2073483	-	CG4199	1.05138	0.371121	0.710547	0.881411	FALSE	FALSE
FBgn0030974	X	18888978	18893636	-	xio	1.07176	0.37074	0.710831	0.881657	FALSE	FALSE
FBgn0020381	X	633622	635545	-	Dredd	1.0659	0.369919	0.711443	0.881823	FALSE	FALSE
FBgn0052536	X	19275004	19276898	-	CG32536	1.05703	0.369911	0.711449	0.881823	FALSE	FALSE
FBgn0026713	X	14201362	14224732	+	l(1)G0007	1.09018	0.36987	0.711479	0.881823	FALSE	FALSE
FBgn0264449	X	808217	927975	-	CG43867	0.9322	-0.369283	0.711917	0.882153	FALSE	FALSE
FBgn0262866	X	22529964	22536371	+	S6kII	0.933895	-0.368937	0.712174	0.882365	FALSE	FALSE
FBgn0030882	X	17889547	17898603	+	Gss1	0.944807	-0.368571	0.712448	0.882459	FALSE	FALSE
FBgn0030048	X	8558879	8560192	-	CG12112	0.938873	-0.36842	0.71256	0.882459	FALSE	FALSE
FBgn0031053	X	19659442	19663971	-	CG14223	1.21011	0.368375	0.712594	0.882459	FALSE	FALSE
FBgn0029912	X	6844341	6847847	+	CG4557	0.945454	-0.366441	0.714036	0.883465	FALSE	FALSE
FBgn0086671	X	17144831	17144970	-	snoRNA:Psi28S-2876	0.807071	-0.365799	0.714515	0.883774	FALSE	FALSE
FBgn0030817	X	17091854	17104562	+	CG4991	1.30633	0.363417	0.716294	0.884729	FALSE	FALSE
FBgn0000808	X	11985154	11987764	-	gd	0.430273	-0.362832	0.716731	1	FALSE	FALSE
FBgn0000928	X	2720468	2724158	+	fs(1)Yb	0.487863	-0.361473	0.717746	1	FALSE	FALSE
FBgn0030996	X	19193555	19196037	+	CG14194	1.04083	0.35973	0.719049	0.885971	FALSE	FALSE
FBgn0285910	X	3880748	3882967	+	VhaAC39-1	1.04514	0.35943	0.719273	0.886141	FALSE	FALSE
FBgn0086450	X	9196808	9201820	-	su(r)	0.931478	-0.358856	0.719703	0.886173	FALSE	FALSE
FBgn0031189	X	22473698	22474998	+	CG14618	1.07739	0.358704	0.719816	0.886173	FALSE	FALSE
FBgn0020261	X	19485759	19492011	-	pcm	0.928423	-0.358068	0.720293	0.886335	FALSE	FALSE
FBgn0267058	X	22958076	22958827	-	lncRNA:CR45502	1.33212	0.357873	0.720438	1	FALSE	FALSE
FBgn0040366	X	1211989	1215156	-	CG11398	1.07195	0.355753	0.722026	0.887016	FALSE	FALSE
FBgn0031022	X	19493292	19494401	-	CG12204	0.937537	-0.35541	0.722283	0.887016	FALSE	FALSE
FBgn0265664	X	5433439	5435797	+	lncRNA:CR44471	2.22128	0.35506	0.722544	1	FALSE	FALSE
FBgn0001189	X	1669570	1673608	+	hfw	0.95752	-0.355008	0.722583	0.887016	FALSE	FALSE
FBgn0000667	X	2023822	2042311	-	Actn	0.930486	-0.354334	0.723089	0.887333	FALSE	FALSE
FBgn0040339	X	928139	928860	+	MED22	1.06169	0.350589	0.725897	0.888763	FALSE	FALSE
FBgn0029893	X	6689296	6695007	-	CG14442	0.942026	-0.349952	0.726375	0.889243	FALSE	FALSE
FBgn0026679	X	8555239	8558781	-	IntS4	1.06192	0.349418	0.726776	0.889416	FALSE	FALSE
FBgn0025634	X	644761	646386	+	CG13367	0.947219	-0.349001	0.727089	0.889481	FALSE	FALSE
FBgn0263208	X	19920486	19920708	-	CR43378	1.32205	0.348728	0.727294	1	FALSE	FALSE
FBgn0040382	X	759594	761939	+	CG5273	0.956533	-0.348257	0.727647	0.889726	FALSE	FALSE
FBgn0030522	X	13782459	13783381	+	CG11103	0.949125	-0.348043	0.727808	0.889726	FALSE	FALSE
FBgn0030673	X	15710647	15712309	+	CG15601	1.10187	0.347049	0.728554	0.890215	FALSE	FALSE
FBgn0052590	X	14838352	14839106	-	CG32590	1.08832	0.346475	0.728986	0.890534	FALSE	FALSE
FBgn0030008	X	8145839	8147855	+	CG2129	0.935619	-0.346095	0.729272	0.890562	FALSE	FALSE
FBgn0030969	X	18858203	18860072	+	Usp39	1.06631	0.345976	0.729361	0.890565	FALSE	FALSE
FBgn0083012	X	17146612	17146759	-	snoRNA:Psi28S-1135a	0.608754	-0.345828	0.729472	1	FALSE	FALSE
FBgn0260482	X	14243686	14246514	+	CG32599	1.05801	0.345208	0.729938	0.890952	FALSE	FALSE
FBgn0286040	X	16612716	16613031	+	sisRNA:CR46362	1.23352	0.343553	0.731182	1	FALSE	FALSE
FBgn0066303	X	19744431	19745898	+	CG33932	1.04268	0.343059	0.731554	0.891549	FALSE	FALSE
FBgn0030141	X	9601030	9604280	+	Gga	0.943939	-0.342121	0.73226	0.891794	FALSE	FALSE
FBgn0040346	X	939170	940805	-	CG3704	0.947844	-0.341778	0.732518	0.891974	FALSE	FALSE
FBgn0003300	X	20690670	20697321	+	run	1.15398	0.339798	0.734008	0.892213	FALSE	FALSE
FBgn0030290	X	11348120	11348865	+	CG11756	0.388741	-0.336465	0.736521	1	FALSE	FALSE
FBgn0086668	X	6742686	6742826	-	snoRNA:Psi28S-3436a	0.839798	-0.335964	0.736898	0.893493	FALSE	FALSE
FBgn0250871	X	11907409	11917260	-	pot	0.947415	-0.333104	0.739056	0.893493	FALSE	FALSE
FBgn0030545	X	14200178	14200907	+	CG11590	0.942563	-0.332946	0.739175	0.893493	FALSE	FALSE
FBgn0030412	X	12631605	12653442	+	Tomosyn	1.06533	0.332874	0.739229	0.893493	FALSE	FALSE
FBgn0267176	X	10891432	10891973	+	lncRNA:CR45616	1.33674	0.332873	0.73923	1	FALSE	FALSE
FBgn0052817	X	479066	480166	+	CG32817	1.10069	0.331307	0.740413	0.894183	FALSE	FALSE
FBgn0000927	X	2724286	2726577	+	fs(1)Ya	0.858602	-0.329354	0.741888	0.89504	FALSE	FALSE
FBgn0267001	X	12043698	12335214	+	Ten-a	0.887912	-0.327167	0.743541	0.895573	FALSE	FALSE
FBgn0025390	X	1523554	1668788	-	Mur2B	1.06839	0.326855	0.743777	0.895573	FALSE	FALSE
FBgn0030005	X	8135824	8137046	+	CG2120	1.0748	0.326608	0.743965	0.895573	FALSE	FALSE
FBgn0001330	X	2237858	2242035	-	kz	1.0473	0.324867	0.745282	0.896363	FALSE	FALSE
FBgn0030704	X	15890589	15891547	+	CG15916	0.939591	-0.324768	0.745356	0.896363	FALSE	FALSE
FBgn0030390	X	12456409	12457763	-	CG15731	2.21601	0.324578	0.745501	1	FALSE	FALSE
FBgn0004403	X	7933742	7934677	+	RpS14a	0.944924	-0.324267	0.745736	0.896505	FALSE	FALSE
FBgn0015024	X	12653626	12657834	+	CkIalpha	1.03536	0.323724	0.746147	0.896778	FALSE	FALSE
FBgn0264674	X	10256629	10261804	+	asRNA:CR43959	0.672747	-0.321975	0.747471	1	FALSE	FALSE
FBgn0053222	X	7898438	7901302	-	CR33222	1.44363	0.321303	0.747981	1	FALSE	FALSE
FBgn0015527	X	21346503	21349843	-	peng	1.04282	0.321134	0.748109	0.898173	FALSE	FALSE
FBgn0261873	X	8178549	8240474	+	sdt	0.957005	-0.320553	0.748549	0.898311	FALSE	FALSE
FBgn0086384	X	19689697	19693500	-	Mer	0.951483	-0.320002	0.748967	0.898432	FALSE	FALSE
FBgn0031183	X	22444227	22447808	+	CG14621	0.962267	-0.318396	0.750185	0.899338	FALSE	FALSE
FBgn0052564	X	17206407	17207854	+	CG32564	0.872317	-0.318301	0.750256	0.899338	FALSE	FALSE
FBgn0030984	X	19125003	19127316	-	tgy	0.946931	-0.317554	0.750824	0.899636	FALSE	FALSE
FBgn0023510	X	1908920	1916825	+	Rbcn-3B	0.945114	-0.315818	0.752141	0.89971	FALSE	FALSE
FBgn0020369	X	21316052	21317663	+	Rpt6	1.0433	0.313262	0.754082	0.901142	FALSE	FALSE
FBgn0010416	X	16388820	16391438	-	TH1	1.03739	0.312906	0.754352	0.901142	FALSE	FALSE
FBgn0262409	X	15508959	15509046	+	mir-304	0.685733	-0.312297	0.754815	1	FALSE	FALSE
FBgn0029669	X	3514316	3515757	+	CG13021	0.406129	-0.311455	0.755455	1	FALSE	FALSE
FBgn0052703	X	9261376	9267698	-	Erk7	2.22795	0.311101	0.755724	1	FALSE	FALSE
FBgn0003023	X	8485008	8489535	-	otu	0.875225	-0.310157	0.756442	0.90199	FALSE	FALSE
FBgn0023540	X	2162196	2172281	+	CG3630	0.895625	-0.309928	0.756615	0.90199	FALSE	FALSE
FBgn0025632	X	2041868	2055414	+	CG4313	1.07115	0.309467	0.756966	0.902095	FALSE	FALSE
FBgn0030369	X	12032632	12035283	+	Cyp318a1	0.941974	-0.308286	0.757865	0.902482	FALSE	FALSE
FBgn0027795	X	1455215	1457054	-	CG14785	0.904566	-0.307216	0.758679	0.903298	FALSE	FALSE
FBgn0030930	X	18495067	18499986	-	Pgant7	1.0697	0.30613	0.759506	0.90343	FALSE	FALSE
FBgn0029858	X	6291303	6294177	+	mldr	1.05454	0.305592	0.759916	0.90355	FALSE	FALSE
FBgn0263207	X	19915332	19915685	-	CR43377	0.758862	-0.305424	0.760044	1	FALSE	FALSE
FBgn0025631	X	2044292	2050120	-	moody	0.954174	-0.304981	0.760381	0.903785	FALSE	FALSE
FBgn0266096	X	4956646	5063868	-	lncRNA:CR44833	1.32666	0.304354	0.760858	1	FALSE	FALSE
FBgn0030836	X	17280918	17282726	-	CG8664	0.913065	-0.301985	0.762663	0.904794	FALSE	FALSE
FBgn0052732	X	6958032	6968750	-	CG32732	1.045	0.301003	0.763412	0.905369	FALSE	FALSE
FBgn0031090	X	20155766	20159872	-	Rab35	1.039	0.299939	0.764224	0.906226	FALSE	FALSE
FBgn0030653	X	15568993	15570369	+	CG7860	0.92598	-0.299548	0.764522	0.906447	FALSE	FALSE
FBgn0031018	X	19475063	19476055	+	CG12200	0.806926	-0.295544	0.767578	1	FALSE	FALSE
FBgn0023216	X	3668837	3671502	-	Parg	0.953995	-0.294889	0.768079	0.908388	FALSE	FALSE
FBgn0027564	X	5692945	5695205	-	CG3149	0.957486	-0.29352	0.769125	0.908914	FALSE	FALSE
FBgn0024989	X	279703	350504	+	CG3777	0.861717	-0.292977	0.76954	0.908919	FALSE	FALSE
FBgn0030474	X	13338318	13341009	+	CG15747	1.0465	0.292913	0.769589	0.908919	FALSE	FALSE
FBgn0023523	X	2246231	2247567	+	Or2a	1.17833	0.292496	0.769907	0.909014	FALSE	FALSE
FBgn0262979	X	7707775	7708587	+	lncRNA:CR43287	1.3983	0.291792	0.770446	1	FALSE	FALSE
FBgn0029594	X	1880282	1881432	+	CG14806	0.963058	-0.288664	0.772838	0.910216	FALSE	FALSE
FBgn0025393	X	1512227	1512803	-	CG14795	0.578051	-0.287849	0.773462	1	FALSE	FALSE
FBgn0030088	X	9107069	9108354	+	Arfrp1	1.05247	0.286861	0.774219	0.910517	FALSE	FALSE
FBgn0014464	X	8470888	8473087	+	Cp7Fa	1.74552	0.286775	0.774285	1	FALSE	FALSE
FBgn0024364	X	1354014	1356473	+	CG11417	1.05326	0.283984	0.776423	0.911441	FALSE	FALSE
FBgn0030858	X	17652761	17656818	-	IntS2	1.05613	0.283828	0.776542	0.911477	FALSE	FALSE
FBgn0030694	X	15799426	15800961	+	CG15602	0.953342	-0.282757	0.777363	0.911932	FALSE	FALSE
FBgn0015773	X	14604012	14653928	-	NetA	1.06058	0.281388	0.778413	0.912113	FALSE	FALSE
FBgn0030417	X	12705854	12708841	+	CG15725	1.26995	0.280037	0.779449	1	FALSE	FALSE
FBgn0266264	X	6089878	6090648	+	asRNA:CR44959	1.40253	0.279901	0.779554	1	FALSE	FALSE
FBgn0021738	X	3793223	3797339	+	Crg-1	0.912934	-0.279594	0.779789	0.912578	FALSE	FALSE
FBgn0267063	X	21467128	21467601	-	lncRNA:CR45507	1.82601	0.279254	0.78005	1	FALSE	FALSE
FBgn0267912	X	16560684	16587172	-	CanA-14F	0.954047	-0.279083	0.780181	0.912831	FALSE	FALSE
FBgn0001083	X	11992915	12003914	-	fw	1.09378	0.278628	0.78053	0.913135	FALSE	FALSE
FBgn0030342	X	11852692	11854931	-	CG10347	1.03586	0.277952	0.781049	0.913494	FALSE	FALSE
FBgn0023528	X	2264657	2270761	-	CG2924	0.969202	-0.276563	0.782116	0.914262	FALSE	FALSE
FBgn0030973	X	18884513	18888860	+	CG7332	0.96563	-0.275576	0.782874	0.914576	FALSE	FALSE
FBgn0030006	X	8142550	8143835	-	CG17982	1.04942	0.274845	0.783435	0.914868	FALSE	FALSE
FBgn0028746	X	3172268	3173140	-	CG18508	1.0381	0.274078	0.784025	0.915013	FALSE	FALSE
FBgn0024997	X	2708684	2711668	+	CG2681	1.05125	0.273514	0.784458	0.915231	FALSE	FALSE
FBgn0029913	X	6847877	6849517	-	Cht11	0.954763	-0.272449	0.785277	0.915705	FALSE	FALSE
FBgn0031042	X	19618819	19621245	-	CG14221	0.811586	-0.271912	0.78569	0.91594	FALSE	FALSE
FBgn0263769	X	18369811	18370118	-	lncRNA:CR43686	1.49297	0.271088	0.786324	1	FALSE	FALSE
FBgn0030654	X	15570380	15572149	-	CG15643	1.07656	0.27091	0.78646	0.916526	FALSE	FALSE
FBgn0030028	X	8269898	8271409	-	Corp	0.894467	-0.268808	0.788078	0.91776	FALSE	FALSE
FBgn0000535	X	14955477	15009989	+	eag	1.30958	0.268366	0.788417	1	FALSE	FALSE
FBgn0266731	X	10794338	10796292	-	lncRNA:CR45204	0.792117	-0.26822	0.78853	1	FALSE	FALSE
FBgn0023506	X	8461479	8463349	+	Es2	0.963368	-0.267859	0.788808	0.91776	FALSE	FALSE
FBgn0029736	X	4915280	4918447	-	CG4041	0.961347	-0.267678	0.788947	0.91776	FALSE	FALSE
FBgn0052685	X	10071858	10082492	-	ZAP3	0.955439	-0.265142	0.7909	0.918785	FALSE	FALSE
FBgn0030525	X	13796389	13797638	-	CG10996	0.674635	-0.264909	0.79108	1	FALSE	FALSE
FBgn0029999	X	8117012	8119130	+	CG1575	1.04796	0.263526	0.792145	0.919608	FALSE	FALSE
FBgn0039965	X	23013495	23016586	+	CG13865	0.9652	-0.261342	0.793828	0.920579	FALSE	FALSE
FBgn0030703	X	15887567	15890109	-	MSBP	0.963547	-0.260606	0.794396	0.920869	FALSE	FALSE
FBgn0030321	X	11611927	11615128	+	CG1703	0.961234	-0.259546	0.795214	0.921298	FALSE	FALSE
FBgn0030346	X	11871299	11872779	-	CG11802	0.951658	-0.258971	0.795658	0.921589	FALSE	FALSE
FBgn0040344	X	922889	927582	-	CG3711	1.04866	0.2574	0.79687	0.922322	FALSE	FALSE
FBgn0030625	X	15293031	15297169	+	CG5877	1.0353	0.256649	0.79745	0.922322	FALSE	FALSE
FBgn0030187	X	10231002	10233080	-	Ipod	0.654964	-0.254981	0.798738	1	FALSE	FALSE
FBgn0264713	X	17857077	17858084	-	asRNA:CR43981	1.1867	0.25454	0.799079	1	FALSE	FALSE
FBgn0052581	X	15796908	15799162	-	CG32581	0.965437	-0.254515	0.799098	0.923258	FALSE	FALSE
FBgn0030696	X	15809555	15810947	+	CG8509	1.57098	0.254442	0.799154	1	FALSE	FALSE
FBgn0024987	X	1370580	1375257	+	ssx	0.961551	-0.2526	0.800578	0.923868	FALSE	FALSE
FBgn0260971	X	4840833	4906575	+	CG42594	0.797751	-0.252313	0.800799	1	FALSE	FALSE
FBgn0263628	X	2200623	2201857	-	asRNA:CR43637	1.67375	0.249662	0.802848	0.924511	FALSE	FALSE
FBgn0030081	X	9078823	9081057	-	CG7246	0.965968	-0.249562	0.802926	0.924511	FALSE	FALSE
FBgn0026430	X	19559431	19565764	-	Grip84	1.04492	0.249368	0.803076	0.924511	FALSE	FALSE
FBgn0027106	X	6991612	6993612	-	Inx7	1.03173	0.24897	0.803384	0.924511	FALSE	FALSE
FBgn0278608	X	16333612	16340624	+	Dsp1	0.964175	-0.248739	0.803563	0.924511	FALSE	FALSE
FBgn0039945	X	23084960	23092631	-	CG17159	0.943023	-0.247983	0.804147	0.924511	FALSE	FALSE
FBgn0001341	X	629773	633633	+	Mybbp1A	1.0511	0.247406	0.804594	0.924511	FALSE	FALSE
FBgn0083228	X	18177612	18204407	+	Frq2	0.946739	-0.245863	0.805788	0.924522	FALSE	FALSE
FBgn0001079	X	18657755	18661204	+	fu	0.951435	-0.244922	0.806516	0.924647	FALSE	FALSE
FBgn0029714	X	4551973	4553006	+	CG3527	0.949635	-0.238849	0.811222	0.927377	FALSE	FALSE
FBgn0000394	X	5690002	5693084	+	cv	1.04504	0.234267	0.814778	0.929494	FALSE	FALSE
FBgn0029523	X	476857	479309	-	CR18275	1.05227	0.233635	0.815268	0.929494	FALSE	FALSE
FBgn0020653	X	8242528	8248033	+	Trxr-1	1.04553	0.232409	0.81622	0.929929	FALSE	FALSE
FBgn0024985	X	1393054	1397337	+	CG11448	1.03276	0.231662	0.816801	0.93026	FALSE	FALSE
FBgn0030257	X	11044756	11049540	+	SmydA-4	1.06961	0.231638	0.816819	0.93026	FALSE	FALSE
FBgn0044047	X	2331493	2334658	-	Ilp6	0.883605	-0.230802	0.817469	0.930553	FALSE	FALSE
FBgn0029992	X	8070244	8075466	-	Upf2	0.951988	-0.230757	0.817503	0.930553	FALSE	FALSE
FBgn0040347	X	941075	943229	+	mus81	0.95101	-0.229865	0.818197	0.930725	FALSE	FALSE
FBgn0266051	X	6370578	6371026	-	lncRNA:CR44816	0.878258	-0.229502	0.818479	0.930725	FALSE	FALSE
FBgn0000810	X	2242138	2246041	+	fs(1)K10	0.957408	-0.228752	0.819062	0.930725	FALSE	FALSE
FBgn0026149	X	9356634	9358594	+	BCL7-like	1.04376	0.227872	0.819745	0.930725	FALSE	FALSE
FBgn0003559	X	23096771	23101431	+	su(f)	1.02708	0.227811	0.819793	0.930725	FALSE	FALSE
FBgn0040890	X	19494420	19494992	-	ksh	1.0469	0.227221	0.820252	0.930725	FALSE	FALSE
FBgn0040351	X	1013984	1026703	-	CG11638	0.914188	-0.227184	0.82028	0.930725	FALSE	FALSE
FBgn0004649	X	14193214	14199958	+	yl	1.49932	0.223738	0.822961	1	FALSE	FALSE
FBgn0030893	X	18093145	18097413	+	RhoGAP16F	0.970675	-0.223603	0.823066	0.932616	FALSE	FALSE
FBgn0029979	X	7922158	7931382	-	mahe	1.03736	0.222023	0.824296	0.933312	FALSE	FALSE
FBgn0029826	X	5948160	5950208	+	CG6041	1.02656	0.219746	0.826069	0.9342	FALSE	FALSE
FBgn0026088	X	1879019	1879774	-	CG14818	1.04477	0.218946	0.826692	0.934594	FALSE	FALSE
FBgn0267050	X	19952814	19953608	-	CG45494	0.831394	-0.217184	0.828065	1	FALSE	FALSE
FBgn0052568	X	16740906	16742918	+	CG32568	1.11583	0.216872	0.828308	0.934925	FALSE	FALSE
FBgn0030418	X	12744212	12749785	+	CG4004	0.953761	-0.21666	0.828473	0.934925	FALSE	FALSE
FBgn0024973	X	2717638	2720327	-	CG2701	0.975609	-0.216583	0.828533	0.934925	FALSE	FALSE
FBgn0283657	X	3720007	3789770	+	Tlk	1.04188	0.21655	0.828559	0.934925	FALSE	FALSE
FBgn0030269	X	11137859	11139689	+	CDK2AP1	1.02996	0.216356	0.82871	0.934925	FALSE	FALSE
FBgn0263516	X	16080923	16081056	-	mir-4958	2.03225	0.21512	0.829673	1	FALSE	FALSE
FBgn0029720	X	4658158	4666700	-	CG3009	0.924858	-0.211807	0.832257	0.937435	FALSE	FALSE
FBgn0023215	X	3671801	3701672	+	Mnt	0.960994	-0.210802	0.833042	0.937558	FALSE	FALSE
FBgn0004648	X	496446	509072	+	svr	1.02766	0.210721	0.833105	0.937558	FALSE	FALSE
FBgn0030687	X	15762956	15769514	+	CG17209	0.970754	-0.209783	0.833837	0.937931	FALSE	FALSE
FBgn0085359	X	19068275	19068973	-	CG34330	1.03535	0.207762	0.835415	0.938677	FALSE	FALSE
FBgn0086042	X	1482559	1482629	-	snoRNA:Me28S-G980	0.871738	-0.20775	0.835424	1	FALSE	FALSE
FBgn0000826	X	1356488	1357601	-	png	1.36522	0.206314	0.836546	1	FALSE	FALSE
FBgn0030420	X	12760642	12763611	-	CG12717	0.966165	-0.206155	0.83667	0.939369	FALSE	FALSE
FBgn0026083	X	4117020	4130016	+	tyf	0.959334	-0.205898	0.83687	0.939389	FALSE	FALSE
FBgn0029723	X	4707916	4729487	+	Proc-R	1.03783	0.20512	0.837478	0.93972	FALSE	FALSE
FBgn0029833	X	6037892	6039576	+	MCTS1	1.03332	0.203808	0.838504	0.940395	FALSE	FALSE
FBgn0029922	X	6908277	6968829	+	CG14431	0.875123	-0.203687	0.838598	0.940395	FALSE	FALSE
FBgn0030160	X	9884442	9885044	+	CG9691	0.940879	-0.203581	0.838681	0.940395	FALSE	FALSE
FBgn0030514	X	13718734	13721977	-	CG9941	0.969334	-0.20108	0.840636	0.940997	FALSE	FALSE
FBgn0026015	X	6284138	6287990	-	Top3beta	1.03374	0.200683	0.840946	0.94119	FALSE	FALSE
FBgn0030583	X	14836725	14837330	+	CG14410	1.11559	0.20005	0.841441	0.941347	FALSE	FALSE
FBgn0026086	X	1773725	1788065	+	Adar	0.975954	-0.199313	0.842018	0.941364	FALSE	FALSE
FBgn0030316	X	11576883	11578806	+	CG11695	0.967818	-0.197626	0.843338	0.942142	FALSE	FALSE
FBgn0030611	X	15085159	15085827	-	CG15027	1.04187	0.197499	0.843437	0.942142	FALSE	FALSE
FBgn0003345	X	15804370	15827682	+	sd	1.03042	0.197196	0.843674	0.942293	FALSE	FALSE
FBgn0264678	X	12717624	12730953	-	lncRNA:CR43963	0.922114	-0.19702	0.843811	0.942345	FALSE	FALSE
FBgn0030569	X	14472408	14480086	-	CG9411	1.0813	0.196294	0.84438	0.942673	FALSE	FALSE
FBgn0030614	X	15095458	15096042	-	CG9072	0.571936	-0.195858	0.844721	1	FALSE	FALSE
FBgn0030013	X	8157628	8159348	+	GIIIspla2	0.967496	-0.195285	0.84517	0.943038	FALSE	FALSE
FBgn0024807	X	21624796	21630148	-	DIP1	0.967101	-0.194015	0.846164	0.943435	FALSE	FALSE
FBgn0030301	X	11454786	11459227	+	HP5	1.028	0.193161	0.846833	0.943546	FALSE	FALSE
FBgn0052803	X	1900699	1901911	-	CG32803	1.027	0.193161	0.846833	0.943546	FALSE	FALSE
FBgn0284408	X	2470460	2545410	-	trol	1.05495	0.192194	0.84759	0.943797	FALSE	FALSE
FBgn0086048	X	21050898	21050978	-	snoRNA:Me28S-U3344b	0.841099	-0.191562	0.848085	1	FALSE	FALSE
FBgn0086047	X	12497701	12497808	+	snoRNA:Me18S-G894	0.676377	-0.191249	0.848331	1	FALSE	FALSE
FBgn0259699	X	16093059	16104946	-	CG42353	0.955936	-0.190961	0.848556	0.944355	FALSE	FALSE
FBgn0000536	X	16278328	16285618	+	eas	1.03611	0.190928	0.848582	0.944355	FALSE	FALSE
FBgn0040358	X	1199546	1203157	+	CG14625	0.870494	-0.1896	0.849623	0.94473	FALSE	FALSE
FBgn0030057	X	8688627	8690227	-	Ppt1	1.03187	0.18784	0.851002	0.945111	FALSE	FALSE
FBgn0267183	X	12742547	12742926	+	asRNA:CR45623	0.785016	-0.186546	0.852017	1	FALSE	FALSE
FBgn0265362	X	6686963	6687420	-	CG44303	1.15804	0.186471	0.852075	1	FALSE	FALSE
FBgn0003950	X	21111414	21116914	-	unc	0.651953	-0.18585	0.852562	1	FALSE	FALSE
FBgn0030156	X	9874493	9876672	-	CG15247	1.03943	0.18514	0.853119	0.945448	FALSE	FALSE
FBgn0024983	X	527941	530291	-	CG4293	0.972145	-0.185022	0.853212	0.945448	FALSE	FALSE
FBgn0263210	X	19934345	19934565	-	CR43380	0.839685	-0.185	0.853229	1	FALSE	FALSE
FBgn0001624	X	11369665	11409776	+	dlg1	1.033	0.184811	0.853377	0.945499	FALSE	FALSE
FBgn0031097	X	20239855	20243209	+	obst-A	1.18055	0.184785	0.853397	1	FALSE	FALSE
FBgn0267086	X	6279680	6280012	+	lncRNA:CR45530	0.86681	-0.184775	0.853406	1	FALSE	FALSE
FBgn0002576	X	9284649	9303636	+	lz	0.84942	-0.184419	0.853685	1	FALSE	FALSE
FBgn0086602	X	6742349	6742491	-	snoRNA:Psi28S-3436b	1.09972	0.183857	0.854126	0.945776	FALSE	FALSE
FBgn0027588	X	21600502	21605264	-	GCS2alpha	0.969545	-0.183825	0.854151	0.945776	FALSE	FALSE
FBgn0041629	X	8709652	8712478	+	Hexo2	1.04101	0.183528	0.854384	0.94583	FALSE	FALSE
FBgn0267513	X	23200802	23201056	+	28SrRNA-Psi:CR45853	1.80191	0.181852	0.855699	1	FALSE	FALSE
FBgn0029658	X	3434943	3435807	-	CG14269	1.68677	0.181791	0.855747	1	FALSE	FALSE
FBgn0000377	X	2247594	2249983	-	crn	1.02594	0.181603	0.855894	0.946992	FALSE	FALSE
FBgn0025630	X	2072413	2074890	+	Rtca	1.02992	0.181246	0.856175	0.947023	FALSE	FALSE
FBgn0031030	X	19569721	19579800	-	Tao	0.971536	-0.181053	0.856326	0.947023	FALSE	FALSE
FBgn0263589	X	4368786	4373471	-	asRNA:CR43614	0.826368	-0.181015	0.856356	0.947023	FALSE	FALSE
FBgn0013720	X	1470666	1472325	+	pck	0.972288	-0.180555	0.856717	0.947036	FALSE	FALSE
FBgn0052813	X	1380914	1392843	+	CG32813	0.970572	-0.180495	0.856764	0.947036	FALSE	FALSE
FBgn0030035	X	8404535	8407263	-	PIG-T	0.974899	-0.179453	0.857582	0.947432	FALSE	FALSE
FBgn0265717	X	10893189	10893676	+	lncRNA:CR44524	0.811029	-0.178843	0.858061	1	FALSE	FALSE
FBgn0031058	X	19687791	19688948	-	CG14227	0.919408	-0.178575	0.858271	0.947582	FALSE	FALSE
FBgn0285944	X	16455027	16533096	-	para	1.20423	0.176928	0.859565	0.947964	FALSE	FALSE
FBgn0030017	X	8165833	8170266	-	CG2278	0.958468	-0.176899	0.859588	0.947964	FALSE	FALSE
FBgn0026089	X	1876294	1877270	-	CG14817	1.03805	0.175362	0.860795	0.948332	FALSE	FALSE
FBgn0030883	X	17906031	17907261	-	CG7772	1.03014	0.172919	0.862715	0.94898	FALSE	FALSE
FBgn0030991	X	19180173	19182024	+	CG7453	1.01922	0.17259	0.862973	0.949003	FALSE	FALSE
FBgn0023511	X	1903704	1908827	-	Edem1	1.02709	0.170512	0.864607	0.949683	FALSE	FALSE
FBgn0029861	X	6295389	6298970	+	CG3815	1.02649	0.165483	0.868564	0.951624	FALSE	FALSE
FBgn0029968	X	7884660	7886976	+	Ir7g	1.20238	0.165463	0.86858	1	FALSE	FALSE
FBgn0030536	X	13955236	13956574	+	CG11068	0.932999	-0.164141	0.86962	0.952339	FALSE	FALSE
FBgn0030669	X	15700172	15701259	-	CG9240	0.975466	-0.163532	0.8701	0.952573	FALSE	FALSE
FBgn0024366	X	1329518	1341587	-	CG11409	0.911916	-0.162668	0.87078	0.9529	FALSE	FALSE
FBgn0266848	X	22451445	22455422	-	wap	0.982945	-0.161134	0.871987	0.953343	FALSE	FALSE
FBgn0029866	X	6337762	6343731	+	CG3842	0.959233	-0.161093	0.87202	0.953343	FALSE	FALSE
FBgn0024993	X	2698701	2701033	+	CG2662	0.967114	-0.160848	0.872213	0.953453	FALSE	FALSE
FBgn0029590	X	1821469	1822381	-	CG14811	0.767479	-0.159746	0.873081	1	FALSE	FALSE
FBgn0261383	X	5738663	5747254	-	IntS6	0.968339	-0.15919	0.873519	0.953672	FALSE	FALSE
FBgn0029911	X	6838174	6843921	-	CG14435	0.980354	-0.158768	0.873852	0.953672	FALSE	FALSE
FBgn0030310	X	11561643	11562779	+	PGRP-SA	0.956288	-0.158151	0.874338	0.953672	FALSE	FALSE
FBgn0259927	X	18813297	18830406	+	CG42450	0.958775	-0.157583	0.874785	0.953691	FALSE	FALSE
FBgn0029929	X	7013887	7015009	+	CG4593	1.01919	0.157511	0.874842	0.953691	FALSE	FALSE
FBgn0262237	X	22833440	22833583	-	mir-2491	0.605355	-0.15649	0.875647	1	FALSE	FALSE
FBgn0029881	X	6600062	6653015	+	pigs	1.02859	0.154227	0.87743	0.955195	FALSE	FALSE
FBgn0026144	X	7337352	7342731	+	CBP	1.07376	0.15361	0.877918	0.955292	FALSE	FALSE
FBgn0267591	X	1900768	1901162	+	asRNA:CR45929	0.907077	-0.151583	0.879516	0.95601	FALSE	FALSE
FBgn0263552	X	1373623	1373755	+	mir-4961	0.770533	-0.151346	0.879702	1	FALSE	FALSE
FBgn0031114	X	20424069	20426402	+	cactin	1.02562	0.150943	0.88002	0.956051	FALSE	FALSE
FBgn0029666	X	3485650	3490915	+	CG10803	0.980874	-0.150878	0.880072	0.956051	FALSE	FALSE
FBgn0025743	X	16610685	16614856	+	mbt	0.971848	-0.150568	0.880317	0.956105	FALSE	FALSE
FBgn0265534	X	15807453	15807949	-	lncRNA:CR44384	0.693359	-0.150346	0.880491	1	FALSE	FALSE
FBgn0259923	X	16684216	16695173	-	2020-09-04	0.974058	-0.149882	0.880858	0.956105	FALSE	FALSE
FBgn0028974	X	17154110	17159306	-	xmas-2	0.973029	-0.149847	0.880885	0.956105	FALSE	FALSE
FBgn0031187	X	22455803	22470146	+	Usp2	1.02047	0.149762	0.880952	0.956105	FALSE	FALSE
FBgn0265613	X	21043550	21044024	-	asRNA:CR44431	0.926917	-0.149551	0.881119	0.956173	FALSE	FALSE
FBgn0263475	X	9274714	9274862	+	snoRNA:CG16892-a	1.61358	0.149153	0.881433	1	FALSE	FALSE
FBgn0030719	X	15987008	15991974	-	eIF5	1.01627	0.148844	0.881677	0.956375	FALSE	FALSE
FBgn0053178	X	15082827	15084017	+	CG33178	0.95613	-0.148538	0.881918	0.956535	FALSE	FALSE
FBgn0266095	X	5790952	5791536	-	lncRNA:CR44832	1.41006	0.14723	0.88295	1	FALSE	FALSE
FBgn0267074	X	5516993	5517500	-	asRNA:CR45518	0.65354	-0.146934	0.883184	1	FALSE	FALSE
FBgn0267102	X	9590093	9590619	-	lncRNA:CR45542	1.59272	0.14607	0.883866	1	FALSE	FALSE
FBgn0029818	X	5870841	5873357	-	GAA1	0.98134	-0.144595	0.885031	0.957669	FALSE	FALSE
FBgn0027793	X	1460807	1461676	-	CG14787	0.884854	-0.144588	0.885036	1	FALSE	FALSE
FBgn0029003	X	6008183	6013181	-	mab-21	1.48357	0.143268	0.886079	1	FALSE	FALSE
FBgn0040089	X	19706418	19713045	-	meso18E	0.959217	-0.143131	0.886186	0.957715	FALSE	FALSE
FBgn0264389	X	15064836	15066432	-	opm	1.02448	0.143091	0.886218	0.957715	FALSE	FALSE
FBgn0040906	X	4311279	4311799	-	CG15579	0.643249	-0.142719	0.886512	1	FALSE	FALSE
FBgn0027791	X	1464363	1465996	-	O-fut2	1.0234	0.142419	0.886749	0.957815	FALSE	FALSE
FBgn0266115	X	18804840	18806363	-	asRNA:CR44841	1.07209	0.142383	0.886777	0.957815	FALSE	FALSE
FBgn0261954	X	2010860	2024647	+	east	1.02901	0.141219	0.887697	0.95828	FALSE	FALSE
FBgn0040309	X	13329824	13331994	+	Jafrac1	0.976181	-0.139425	0.889114	0.95879	FALSE	FALSE
FBgn0263538	X	16606108	16606194	+	mir-4965	0.867609	-0.138583	0.88978	1	FALSE	FALSE
FBgn0262730	X	6225647	6236218	+	dtn	1.03026	0.138368	0.88995	0.95879	FALSE	FALSE
FBgn0031047	X	19638767	19640746	+	Rcd-1	0.979234	-0.136984	0.891043	0.959401	FALSE	FALSE
FBgn0030744	X	16381954	16384908	-	CG9992	0.974528	-0.133976	0.893421	0.960802	FALSE	FALSE
FBgn0029711	X	4544617	4548794	-	Usf	1.02587	0.133518	0.893783	0.960934	FALSE	FALSE
FBgn0267165	X	18120546	18121467	-	lncRNA:CR45605	0.918158	-0.133257	0.89399	0.96099	FALSE	FALSE
FBgn0023527	X	2262837	2264825	+	CG3071	1.01724	0.133164	0.894064	0.96099	FALSE	FALSE
FBgn0031174	X	21324046	21328150	+	CG1486	1.02116	0.132844	0.894317	0.961061	FALSE	FALSE
FBgn0261617	X	9665442	9687066	-	nej	0.970009	-0.132573	0.894531	0.96109	FALSE	FALSE
FBgn0030240	X	10848757	10852327	+	CG2202	0.980086	-0.131445	0.895423	0.96162	FALSE	FALSE
FBgn0085443	X	10490069	10585422	-	spri	0.973601	-0.13124	0.895585	0.96162	FALSE	FALSE
FBgn0004957	X	18377521	18379854	-	por	1.02983	0.129771	0.896748	0.962466	FALSE	FALSE
FBgn0260753	X	2552206	2578640	+	Pdfr	0.971154	-0.128712	0.897585	0.962937	FALSE	FALSE
FBgn0031098	X	20248309	20251093	-	CG17068	0.983089	-0.127326	0.898683	0.963638	FALSE	FALSE
FBgn0263559	X	21298275	21298345	-	mir-2535b	1.5169	0.127141	0.898829	1	FALSE	FALSE
FBgn0029681	X	3884168	3890486	+	CG15239	0.791326	-0.126244	0.899539	1	FALSE	FALSE
FBgn0065071	X	6531635	6531701	-	snoRNA:Or-CD10	0.889354	-0.125713	0.899959	1	FALSE	FALSE
FBgn0030897	X	18155369	18174744	+	Frq1	1.0274	0.125596	0.900052	0.964402	FALSE	FALSE
FBgn0083000	X	17144283	17144420	-	snoRNA:Psi28S-1192b	0.93446	-0.125205	0.900362	0.964509	FALSE	FALSE
FBgn0030319	X	11603243	11604194	-	CG2533	1.10726	0.124146	0.9012	1	FALSE	FALSE
FBgn0029708	X	4530231	4535464	+	CG3556	0.925037	-0.121489	0.903304	0.96568	FALSE	FALSE
FBgn0266196	X	496597	497374	-	asRNA:CR44891	0.697382	-0.12108	0.903627	1	FALSE	FALSE
FBgn0004650	X	1322513	1329438	+	fs(1)N	0.738047	-0.120997	0.903693	1	FALSE	FALSE
FBgn0082997	X	6743675	6743815	-	snoRNA:Psi28S-1232	0.941069	-0.12092	0.903755	0.96568	FALSE	FALSE
FBgn0267066	X	21480757	21481124	-	lncRNA:CR45510	1.47323	0.120224	0.904306	1	FALSE	FALSE
FBgn0040899	X	2184725	2185258	+	CG17776	0.981802	-0.119595	0.904804	0.966116	FALSE	FALSE
FBgn0264542	X	12516634	12568452	-	hwt	0.961617	-0.118903	0.905352	0.966116	FALSE	FALSE
FBgn0040236	X	9275318	9283117	-	c11.1	1.02242	0.118825	0.905414	0.966116	FALSE	FALSE
FBgn0024975	X	2732469	2734402	+	CG2712	1.02566	0.118592	0.905598	0.966116	FALSE	FALSE
FBgn0052563	X	17208436	17209063	+	CG32563	0.719587	-0.117923	0.906129	1	FALSE	FALSE
FBgn0030293	X	11350608	11355539	+	CG1737	1.02319	0.117658	0.906339	0.966191	FALSE	FALSE
FBgn0265629	X	13201170	13202262	-	CG44437	0.860321	-0.117607	0.906379	1	FALSE	FALSE
FBgn0263212	X	19944198	19944417	-	CR43382	1.11547	0.117115	0.906769	1	FALSE	FALSE
FBgn0083013	X	6742852	6743001	-	snoRNA:Psi28S-1060	0.938643	-0.116268	0.90744	0.966528	FALSE	FALSE
FBgn0053181	X	8489348	8517029	+	CG33181	0.974505	-0.115059	0.908399	0.966584	FALSE	FALSE
FBgn0263216	X	9966615	9977405	-	CG43386	0.939886	-0.114973	0.908467	0.966584	FALSE	FALSE
FBgn0030680	X	15741343	15746231	-	CG8944	0.981736	-0.114623	0.908744	0.966663	FALSE	FALSE
FBgn0264502	X	10905767	10923436	+	CG43901	0.829904	-0.114498	0.908843	1	FALSE	FALSE
FBgn0030556	X	14240266	14242822	-	mRNA-cap	1.01721	0.11426	0.909031	0.966852	FALSE	FALSE
FBgn0023508	X	1922981	1927524	+	Ocrl	0.983038	-0.114033	0.909212	0.966852	FALSE	FALSE
FBgn0025549	X	7288367	7291298	-	unc-119	1.01718	0.113397	0.909716	0.966875	FALSE	FALSE
FBgn0262108	X	13744928	13745476	+	lncRNA:CR42861	0.974293	-0.11199	0.910832	0.966916	FALSE	FALSE
FBgn0267057	X	19745936	19746487	-	asRNA:CR45501	1.12118	0.111528	0.911198	1	FALSE	FALSE
FBgn0010329	X	7995697	8027394	+	Tbh	1.10132	0.111241	0.911425	0.966916	FALSE	FALSE
FBgn0262685	X	11459786	11476504	+	CG43155	0.94032	-0.111072	0.91156	0.966916	FALSE	FALSE
FBgn0267067	X	21483082	21483519	-	lncRNA:CR45511	0.913781	-0.111012	0.911607	1	FALSE	FALSE
FBgn0030121	X	9270434	9272960	-	Cfp1	1.01798	0.110374	0.912113	0.966974	FALSE	FALSE
FBgn0030352	X	11891732	11893745	+	sicily	0.983332	-0.110343	0.912137	0.966974	FALSE	FALSE
FBgn0260400	X	509235	523226	-	elav	0.98346	-0.110201	0.91225	0.966974	FALSE	FALSE
FBgn0030361	X	12009711	12012211	-	CG1492	0.968082	-0.109937	0.91246	0.966974	FALSE	FALSE
FBgn0029873	X	6524464	6526342	+	CG3918	0.984987	-0.109865	0.912517	0.966974	FALSE	FALSE
FBgn0260447	X	7897250	7897987	-	CR11386	0.908269	-0.109711	0.912639	1	FALSE	FALSE
FBgn0052699	X	9571537	9579987	-	LPCAT	0.980411	-0.107911	0.914066	0.967619	FALSE	FALSE
FBgn0030629	X	15340373	15342117	-	CG9123	0.940592	-0.107442	0.914439	0.967895	FALSE	FALSE
FBgn0265597	X	12988615	13079070	+	rad	1.0662	0.105061	0.916327	0.968496	FALSE	FALSE
FBgn0030720	X	15997016	15999698	+	CG8939	1.01424	0.10506	0.916328	0.968496	FALSE	FALSE
FBgn0029067	X	21319791	21324009	-	Dd	0.989177	-0.101797	0.918917	0.969659	FALSE	FALSE
FBgn0261277	X	11152484	11153990	-	rtv	1.03692	0.101493	0.919159	0.969715	FALSE	FALSE
FBgn0025627	X	2068592	2069688	+	CG4194	0.964133	-0.101021	0.919534	0.969715	FALSE	FALSE
FBgn0052645	X	13139199	13153462	+	CG32645	0.972181	-0.100648	0.91983	0.969773	FALSE	FALSE
FBgn0267977	X	15472804	15475400	-	mh	0.959285	-0.0999018	0.920422	0.969854	FALSE	FALSE
FBgn0031146	X	21039514	21040605	-	CG15449	1.08393	0.0997236	0.920564	1	FALSE	FALSE
FBgn0028474	X	5666052	5670652	+	CG4119	0.983335	-0.0994208	0.920804	0.970057	FALSE	FALSE
FBgn0030768	X	16653220	16655015	-	CG9723	0.982539	-0.0981475	0.921815	0.970357	FALSE	FALSE
FBgn0030874	X	17850460	17851889	+	Spt7	0.980441	-0.0971835	0.922581	0.970814	FALSE	FALSE
FBgn0266348	X	22657324	22797682	+	lncRNA:CR44997	0.817644	-0.0938058	0.925263	1	FALSE	FALSE
FBgn0031055	X	19672312	19675891	-	et	0.962544	-0.0936202	0.925411	0.972506	FALSE	FALSE
FBgn0259926	X	5683240	5684456	+	CG42449	0.82365	-0.0923226	0.926442	1	FALSE	FALSE
FBgn0030206	X	10473938	10477201	+	CG2889	0.983722	-0.0901842	0.928141	0.973199	FALSE	FALSE
FBgn0029935	X	7098578	7102300	-	CG4615	1.03095	0.0895367	0.928655	0.973502	FALSE	FALSE
FBgn0027335	X	18635642	18647648	-	Rip11	1.01131	0.0888436	0.929206	0.973817	FALSE	FALSE
FBgn0259166	X	14228060	14234066	-	CG42271	1.01342	0.0879808	0.929892	0.97402	FALSE	FALSE
FBgn0030763	X	16615028	16621589	-	CG9782	1.04689	0.086701	0.930909	0.974313	FALSE	FALSE
FBgn0267164	X	11089231	11095143	-	asRNA:CR45604	1.01469	0.0853272	0.932001	0.974881	FALSE	FALSE
FBgn0261260	X	9358496	9500129	-	mgl	1.01719	0.0850643	0.93221	0.974881	FALSE	FALSE
FBgn0027521	X	16303870	16307377	+	CG3679	1.04345	0.0846374	0.93255	0.975037	FALSE	FALSE
FBgn0266262	X	4311989	4315059	-	lncRNA:CR44957	1.08122	0.0843384	0.932787	1	FALSE	FALSE
FBgn0005390	X	5958207	5964247	-	fs(1)M3	1.13148	0.0840194	0.933041	1	FALSE	FALSE
FBgn0263534	X	569903	570003	+	mir-4960	1.3117	0.0831965	0.933695	1	FALSE	FALSE
FBgn0030834	X	17248372	17249502	-	CG8675	0.983535	-0.0821909	0.934495	0.975867	FALSE	FALSE
FBgn0266431	X	9871098	9871702	-	CG45061	0.972826	-0.081834	0.934779	0.975978	FALSE	FALSE
FBgn0266280	X	761976	762500	+	lncRNA:CR44965	0.888999	-0.0816546	0.934921	0.976	FALSE	FALSE
FBgn0011826	X	16554627	16560016	-	Pp2B-14D	1.01146	0.0814501	0.935084	0.976	FALSE	FALSE
FBgn0030980	X	19077720	19078592	+	CG7406	0.932158	-0.0799212	0.9363	1	FALSE	FALSE
FBgn0029656	X	3314744	3316402	-	CG10793	1.09087	0.0798352	0.936368	1	FALSE	FALSE
FBgn0030508	X	13669699	13676232	+	CG15760	0.912304	-0.0788721	0.937134	1	FALSE	FALSE
FBgn0030946	X	18653392	18657286	-	CG6659	1.02093	0.0781011	0.937748	0.97682	FALSE	FALSE
FBgn0030945	X	18650718	18653091	-	Ing3	1.01316	0.075327	0.939955	0.977889	FALSE	FALSE
FBgn0029936	X	7102555	7104491	-	CG4617	0.987479	-0.0751451	0.940099	0.977889	FALSE	FALSE
FBgn0267091	X	8084256	8085765	+	asRNA:CR45535	1.08172	0.0746462	0.940496	0.977975	FALSE	FALSE
FBgn0004861	X	2126210	2138371	-	ph-p	0.989439	-0.0720096	0.942594	0.978865	FALSE	FALSE
FBgn0083027	X	763083	763234	-	snoRNA:Psi18S-531	1.0146	0.0718954	0.942685	0.978865	FALSE	FALSE
FBgn0266549	X	3701857	3703285	+	lncRNA:CR45102	0.989307	-0.0713793	0.943096	0.979071	FALSE	FALSE
FBgn0023520	X	1937700	1940040	-	CG3857	1.01213	0.0709246	0.943458	0.979179	FALSE	FALSE
FBgn0010303	X	13079205	13090434	-	hep	1.01352	0.0709171	0.943464	0.979179	FALSE	FALSE
FBgn0266263	X	5680627	5682127	-	asRNA:CR44958	0.799648	-0.0700245	0.944174	1	FALSE	FALSE
FBgn0030717	X	15983772	15985405	+	CG8931	1.00896	0.0695254	0.944571	0.979816	FALSE	FALSE
FBgn0039942	X	23080759	23082709	-	CG17163	0.986511	-0.069449	0.944632	0.979816	FALSE	FALSE
FBgn0030701	X	15870183	15875607	+	CG16952	0.988478	-0.0690588	0.944943	0.979816	FALSE	FALSE
FBgn0030071	X	8922888	8923687	-	CG12661	1.24353	0.0679185	0.945851	1	FALSE	FALSE
FBgn0000499	X	11355881	11358724	+	dsh	1.00961	0.0668645	0.94669	0.980309	FALSE	FALSE
FBgn0023522	X	1927683	1930517	+	CG11596	0.992408	-0.0657884	0.947546	0.980555	FALSE	FALSE
FBgn0029800	X	5753390	5754958	-	lin-52	1.01623	0.065538	0.947746	0.980555	FALSE	FALSE
FBgn0030598	X	14919252	14923493	-	CG9503	0.945452	-0.0650044	0.94817	1	FALSE	FALSE
FBgn0086666	X	763942	764086	-	snoRNA:Psi28S-2179	1.02778	0.0637836	0.949143	0.981309	FALSE	FALSE
FBgn0267022	X	20656891	20657678	-	asRNA:CR45466	1.05948	0.0629861	0.949778	1	FALSE	FALSE
FBgn0030449	X	13107382	13108194	-	Fer3HCH	0.89915	-0.0626359	0.950056	1	FALSE	FALSE
FBgn0264818	X	17182880	17183242	-	lncRNA:CR44026	1.13144	0.0623945	0.950249	1	FALSE	FALSE
FBgn0029986	X	7953852	7955990	-	CG15332	1.04784	0.0612924	0.951126	1	FALSE	FALSE
FBgn0000319	X	15827986	15835490	-	Chc	0.991041	-0.0605789	0.951695	0.98286	FALSE	FALSE
FBgn0030100	X	9193898	9195333	+	CG12106	0.987876	-0.0578431	0.953874	0.983501	FALSE	FALSE
FBgn0030851	X	17628164	17629492	-	CG8326	1.00985	0.0561469	0.955225	0.983936	FALSE	FALSE
FBgn0029587	X	1681566	1684891	+	CG14797	1.04057	0.05465	0.956417	1	FALSE	FALSE
FBgn0031045	X	19625705	19626601	+	CG14212	0.969071	-0.0545956	0.956461	0.98437	FALSE	FALSE
FBgn0030855	X	17636281	17639003	+	CG5800	0.993098	-0.0545367	0.956508	0.98437	FALSE	FALSE
FBgn0262426	X	15507956	15508055	+	mir-283	0.922211	-0.0531431	0.957618	1	FALSE	FALSE
FBgn0031051	X	19646306	19652269	-	Ranbp21	0.988911	-0.0531239	0.957633	0.984838	FALSE	FALSE
FBgn0284228	X	15987166	15991974	-	CG46312	1.00998	0.0516572	0.958802	0.985184	FALSE	FALSE
FBgn0267172	X	21372593	21373553	-	asRNA:CR45612	1.18168	0.0514856	0.958939	1	FALSE	FALSE
FBgn0266183	X	19712934	19713821	+	lncRNA:CR44889	1.08093	0.0513456	0.95905	1	FALSE	FALSE
FBgn0267384	X	16593677	16595867	+	Ubc7	0.992087	-0.0511063	0.959241	0.985443	FALSE	FALSE
FBgn0031033	X	19587348	19590170	-	CG14219	1.01667	0.0509993	0.959326	0.985443	FALSE	FALSE
FBgn0261570	X	17710144	17752007	+	CG42684	1.00971	0.0509427	0.959371	0.985443	FALSE	FALSE
FBgn0000316	X	255674	258469	+	cin	0.993346	-0.0507418	0.959531	0.985478	FALSE	FALSE
FBgn0030695	X	15801153	15803880	-	PGRP-LE	1.00743	0.0505414	0.959691	0.985478	FALSE	FALSE
FBgn0263237	X	5307465	5308983	-	Cdk7	1.00678	0.0503576	0.959837	0.985478	FALSE	FALSE
FBgn0052625	X	13756164	13756826	-	CG32625	1.12495	0.0499242	0.960183	1	FALSE	FALSE
FBgn0025637	X	656114	657899	+	SkpA	0.992108	-0.049842	0.960248	0.985478	FALSE	FALSE
FBgn0030581	X	14826867	14832033	-	CG14408	1.00817	0.0494001	0.9606	0.985478	FALSE	FALSE
FBgn0267253	X	9502826	9550838	-	CG32700	1.03263	0.0492382	0.960729	0.985478	FALSE	FALSE
FBgn0085387	X	20761071	20927050	-	shakB	1.0196	0.0485589	0.961271	0.985478	FALSE	FALSE
FBgn0039944	X	23084960	23096735	-	CG17162	0.994672	-0.0484941	0.961322	0.985478	FALSE	FALSE
FBgn0052638	X	13122876	13128794	-	CG32638	0.992377	-0.0481221	0.961619	0.985683	FALSE	FALSE
FBgn0052808	X	1468693	1469817	-	CG32808	0.985738	-0.0467959	0.962676	0.985845	FALSE	FALSE
FBgn0040392	X	2324748	2326217	-	CG14050	1.04908	0.04651	0.962904	1	FALSE	FALSE
FBgn0030003	X	8129812	8131783	+	CG2116	1.00652	0.0458172	0.963456	0.986168	FALSE	FALSE
FBgn0010240	X	15925105	15928529	+	Lcch3	1.02232	0.0454951	0.963713	0.986168	FALSE	FALSE
FBgn0263631	X	5622280	5622416	-	mir-3645	1.0288	0.0452374	0.963918	0.98627	FALSE	FALSE
FBgn0029928	X	7012239	7013881	-	CG3032	1.01617	0.0441388	0.964794	0.986479	FALSE	FALSE
FBgn0263511	X	5594255	5612865	+	Vsx1	0.966667	-0.0426304	0.965996	1	FALSE	FALSE
FBgn0030613	X	15089682	15113762	+	Rab3-GEF	0.989196	-0.0414788	0.966914	0.987665	FALSE	FALSE
FBgn0263214	X	19953659	19953882	-	CR43384	1.03499	0.0393036	0.968648	1	FALSE	FALSE
FBgn0028685	X	6289470	6291245	-	Rpt4	0.995521	-0.0387973	0.969052	0.9887	FALSE	FALSE
FBgn0015558	X	21328613	21339676	-	tty	1.0164	0.0382711	0.969472	0.988999	FALSE	FALSE
FBgn0267049	X	19948079	19948873	-	CG45493	1.03174	0.0382433	0.969494	1	FALSE	FALSE
FBgn0031111	X	20417921	20418964	-	Obp19c	0.935835	-0.0371672	0.970352	1	FALSE	FALSE
FBgn0023521	X	1940307	1941536	+	CG3587	0.993939	-0.0367671	0.970671	0.989371	FALSE	FALSE
FBgn0030063	X	8720520	8721503	+	CG1789	1.00599	0.0365962	0.970807	0.989371	FALSE	FALSE
FBgn0030582	X	14832647	14836262	+	CG14411	1.00614	0.0362252	0.971103	0.989371	FALSE	FALSE
FBgn0023518	X	1881313	1889950	-	trr	0.992234	-0.0361243	0.971183	0.989371	FALSE	FALSE
FBgn0266352	X	16632490	16632839	+	asRNA:CR45001	0.914287	-0.0354107	0.971752	1	FALSE	FALSE
FBgn0030246	X	10894747	10899302	-	CG1582	1.00618	0.0354101	0.971753	0.989658	FALSE	FALSE
FBgn0030617	X	15139937	15163225	-	CG9095	0.990138	-0.0347114	0.97231	0.989873	FALSE	FALSE
FBgn0264309	X	19957548	19958342	-	CG43784	0.955487	-0.0330782	0.973612	1	FALSE	FALSE
FBgn0030314	X	11573731	11576152	+	CG11696	1.00544	0.0325523	0.974032	0.9908	FALSE	FALSE
FBgn0285926	X	10787869	10824277	-	Imp	0.994604	-0.0308607	0.975381	0.991538	FALSE	FALSE
FBgn0030323	X	11677344	11678589	-	Vlet	0.994396	-0.0303321	0.975802	0.991538	FALSE	FALSE
FBgn0026313	X	17599608	17606879	+	X11L	0.994222	-0.0297859	0.976238	0.991769	FALSE	FALSE
FBgn0266180	X	3313333	3348400	-	lncRNA:CR44886	0.974985	-0.0289334	0.976918	1	FALSE	FALSE
FBgn0030912	X	18314124	18321193	-	CG6023	0.994109	-0.028696	0.977107	0.992358	FALSE	FALSE
FBgn0267044	X	19919641	19920435	-	CG45488	1.02496	0.0276595	0.977934	1	FALSE	FALSE
FBgn0043001	X	12017225	12017961	-	Chrac-16	1.00615	0.027626	0.97796	0.99266	FALSE	FALSE
FBgn0029975	X	7908931	7911885	+	spidey	1.00396	0.0274324	0.978115	0.99266	FALSE	FALSE
FBgn0011586	X	8904144	8906248	-	e(r)	0.995918	-0.0271368	0.978351	0.99266	FALSE	FALSE
FBgn0264077	X	16522967	16525415	-	Cnx14D	1.09145	0.0269016	0.978538	1	FALSE	FALSE
FBgn0030089	X	9108691	9117744	+	AP-1gamma	0.995191	-0.0265362	0.97883	0.992734	FALSE	FALSE
FBgn0003392	X	15892116	15906716	+	shi	1.00316	0.0258729	0.979359	0.992978	FALSE	FALSE
FBgn0085377	X	11339873	11344734	+	CG34348	0.996461	-0.0250177	0.980041	0.992983	FALSE	FALSE
FBgn0265533	X	15796477	15796897	+	CR44383	1.00813	0.0228882	0.981739	0.993823	FALSE	FALSE
FBgn0265428	X	19495284	19495896	-	asRNA:CR44340	1.0465	0.0226286	0.981947	1	FALSE	FALSE
FBgn0083001	X	17144435	17144574	-	snoRNA:Psi28S-1192a	0.987736	-0.0219141	0.982516	0.994287	FALSE	FALSE
FBgn0263830	X	22958856	22960091	-	CG40486	1.00426	0.0207228	0.983467	0.994822	FALSE	FALSE
FBgn0004391	X	15455544	15462441	-	shtd	0.995082	-0.0201461	0.983927	0.994822	FALSE	FALSE
FBgn0085479	X	9329016	9330487	-	CG34450	1.02832	0.020088	0.983973	1	FALSE	FALSE
FBgn0263772	X	4075743	4092237	+	CG43689	0.950996	-0.0193059	0.984597	1	FALSE	FALSE
FBgn0030612	X	15086125	15088629	+	CG5599	1.00269	0.0187157	0.985068	0.995184	FALSE	FALSE
FBgn0026090	X	1857889	1858971	-	CG14812	0.996764	-0.0185334	0.985213	0.995184	FALSE	FALSE
FBgn0031037	X	19605199	19611413	+	CG14207	1.00262	0.0164339	0.986888	0.995307	FALSE	FALSE
FBgn0029667	X	3491011	3504851	-	Gas8	1.02037	0.0163729	0.986937	1	FALSE	FALSE
FBgn0029859	X	6293106	6294343	-	CG15892	0.966518	-0.016123	0.987136	1	FALSE	FALSE
FBgn0266351	X	15926787	15927082	-	asRNA:CR45000	1.01338	0.0156401	0.987521	1	FALSE	FALSE
FBgn0030643	X	15467891	15468303	+	CG15641	1.03166	0.0155017	0.987632	1	FALSE	FALSE
FBgn0086675	X	12917477	12950417	+	fne	0.978782	-0.0152205	0.987856	1	FALSE	FALSE
FBgn0264562	X	1941940	2007956	+	Hr4	0.992851	-0.0149404	0.98808	0.995695	FALSE	FALSE
FBgn0029603	X	2191639	2193909	-	CG14053	1.00609	0.0145962	0.988354	0.995695	FALSE	FALSE
FBgn0030716	X	15977967	15982944	-	CG9170	0.994813	-0.0143052	0.988587	0.995695	FALSE	FALSE
FBgn0267495	X	10044909	10048156	-	asRNA:CR45185	1.02051	0.0132729	0.98941	1	FALSE	FALSE
FBgn0085451	X	18843663	18855858	+	htk	0.996958	-0.0132427	0.989434	0.995695	FALSE	FALSE
FBgn0030437	X	12950436	12957462	-	hec	0.993371	-0.0131616	0.989499	0.995695	FALSE	FALSE
FBgn0260238	X	16651376	16653275	+	CG42512	0.982513	-0.0126723	0.989889	1	FALSE	FALSE
FBgn0030457	X	13159604	13162854	+	CG12096	0.9984	-0.0119371	0.990476	0.9959	FALSE	FALSE
FBgn0263213	X	19948924	19949147	-	CR43383	1.01049	0.0119253	0.990485	1	FALSE	FALSE
FBgn0024184	X	17768569	17778708	+	unc-4	0.978125	-0.0104367	0.991673	1	FALSE	FALSE
FBgn0031191	X	22482082	22487458	+	Cp110	1.00155	0.00867473	0.993079	0.99725	FALSE	FALSE
FBgn0041252	X	4241887	4242826	-	Femcoat	1.01838	0.00810488	0.993533	1	FALSE	FALSE
FBgn0025882	X	21386845	21386935	-	snoRNA:MeU6-A47	1.0077	0.00805653	0.993572	1	FALSE	FALSE
FBgn0267868	X	4313626	4314216	+	lncRNA:CR46156	1.01646	0.00774743	0.993819	1	FALSE	FALSE
FBgn0031062	X	19704176	19706417	+	CG14230	1.00091	0.00686338	0.994524	0.998292	FALSE	FALSE
FBgn0040467	X	9158622	9159375	+	Dlip1	0.998293	-0.00676548	0.994602	0.998292	FALSE	FALSE
FBgn0083981	X	20590252	20623773	-	RunxA	0.995117	-0.00570204	0.99545	1	FALSE	FALSE
FBgn0030990	X	19176109	19179830	-	CG7556	0.999392	-0.00448577	0.996421	0.999045	FALSE	FALSE
FBgn0004656	X	8037808	8061436	-	fs(1)h	1.00047	0.00227342	0.998186	0.999322	FALSE	FALSE
FBgn0030306	X	11485250	11486566	+	Spase25	1.00033	0.00207532	0.998344	0.999322	FALSE	FALSE
FBgn0000611	X	15992468	15996509	+	exd	0.999805	-0.00182376	0.998545	0.999322	FALSE	FALSE
FBgn0263532	X	3777382	3777505	+	mir-4962	1.00211	0.000662863	0.999471	1	FALSE	FALSE
FBgn0061200	X	16599241	16610459	+	Nup153	1.00005	0.0002895	0.999769	0.999866	FALSE	FALSE
FBgn0267506	rDNA	55104	59294	+	pre-rRNA:CR45846	2.7691	2.77119	0.00558514	0.0523913	TRUE	FALSE
FBgn0267507	rDNA	66807	74924	+	pre-rRNA:CR45847	2.64469	1.77355	0.0761383	0.290995	FALSE	FALSE
FBgn0267505	rDNA	42623	49485	+	pre-rRNA:CR45845	2.45486	1.62957	0.103193	0.343786	FALSE	FALSE
FBgn0085802	rDNA	43484	45478	+	18SrRNA:CR41548	2.29472	1.50904	0.13129	0.395328	FALSE	FALSE
FBgn0267497	rDNA	46771	49485	+	28SrRNA:CR45837	2.43244	1.45319	0.14617	0.417553	FALSE	FALSE
FBgn0267498	rDNA	55965	57959	+	18SrRNA:CR45838	2.22636	1.44467	0.148551	0.421542	FALSE	FALSE
FBgn0267504	rDNA	70955	74924	+	28SrRNA:CR45844	2.44305	1.43623	0.150938	0.425006	FALSE	FALSE
FBgn0085753	rDNA	16936	22940	+	28SrRNA-Psi:CR40596	2.37877	1.42684	0.153627	0.428104	FALSE	FALSE
FBgn0267501	rDNA	67668	69662	+	18SrRNA:CR45841	2.17771	1.42388	0.154481	0.428631	FALSE	FALSE
FBgn0267511	rDNA	35941	38740	+	28SrRNA-Psi:CR45851	2.3898	1.35628	0.17501	0.456323	FALSE	FALSE
FBgn0267508	rDNA	4492	5312	-	28SrRNA-Psi:CR45848	1.99446	1.31746	0.187684	0.473865	FALSE	FALSE
FBgn0260746	3R	11999278	12003516	+	Ect3	0.197767	-12.6313	1.41964e-36	1.45953e-32	FALSE	TRUE
FBgn0038290	3R	15135138	15137004	-	CG6912	20.9593	11.8603	1.90339e-32	9.78439e-29	TRUE	FALSE
FBgn0028400	3R	7266065	7270809	+	Syt4	184.277	11.693	1.38475e-31	4.74552e-28	TRUE	FALSE
FBgn0039840	3R	31300918	31305384	-	pHCl-2	0.347128	-9.89927	4.19305e-23	8.62176e-20	FALSE	TRUE
FBgn0039459	3R	26863376	26864559	+	IntS12	4.44387	9.57761	9.93147e-22	1.27632e-18	TRUE	FALSE
FBgn0037974	3R	11980704	11982622	-	CG12224	0.0899663	-8.82962	1.05035e-18	9.81697e-16	FALSE	TRUE
FBgn0040256	3R	11126597	11128328	-	Ugt86Dd	0.185145	-8.54705	1.26272e-17	9.98617e-15	FALSE	TRUE
FBgn0039316	3R	25289889	25291366	+	CG11893	12.8937	8.31012	9.56022e-17	6.14304e-14	TRUE	FALSE
FBgn0037727	3R	9675523	9677778	+	CG8358	0.188268	-7.88844	3.05983e-15	1.74093e-12	FALSE	TRUE
FBgn0003357	3R	29922216	29923455	+	Jon99Ciii	0.326823	-7.6145	2.64711e-14	1.23704e-11	FALSE	TRUE
FBgn0038652	3R	18759236	18795169	-	CG7720	0.270978	-7.31651	2.54499e-13	9.02243e-11	FALSE	TRUE
FBgn0051089	3R	25902643	25904178	+	CG31089	0.111581	-7.28827	3.13968e-13	1.04126e-10	FALSE	TRUE
FBgn0003356	3R	29923754	29924615	-	Jon99Cii	0.355183	-7.08698	1.37065e-12	4.14461e-10	FALSE	TRUE
FBgn0015575	3R	7519563	7523753	-	alpha-Est7	0.317824	-6.96684	3.24134e-12	8.54468e-10	FALSE	TRUE
FBgn0038733	3R	19781246	19783145	+	CG11407	0.318461	-6.57387	4.90254e-11	1.05006e-08	FALSE	TRUE
FBgn0029155	3R	27151662	27157603	+	Men-b	0.28094	-6.53164	6.50538e-11	1.33764e-08	FALSE	TRUE
FBgn0003429	3R	24662491	24711595	+	slo	0.145867	-6.43397	1.24317e-10	2.36686e-08	FALSE	TRUE
FBgn0000024	3R	13222951	13259517	-	Ace	0.252006	-6.41642	1.39516e-10	2.60794e-08	FALSE	TRUE
FBgn0039596	3R	28748384	28751661	-	CG10000	4.05864	5.96296	2.47716e-09	3.80115e-07	TRUE	FALSE
FBgn0003358	3R	29925226	29926189	-	Jon99Ci	0.259749	-5.95075	2.66914e-09	4.03551e-07	FALSE	TRUE
FBgn0003676	3R	22489105	22491439	-	CCT1	1.90919	5.87712	4.17453e-09	6.04484e-07	TRUE	FALSE
FBgn0051104	3R	25285473	25286974	+	CG31104	0.253233	-5.87318	4.27515e-09	6.10455e-07	FALSE	TRUE
[truncated: 10,171 more rows]
