# Supplementary material for: Aging-related upregulation of the homeobox gene caudal represses intestinal stem cell differentiation in Drosophila
Source: PLoS Genet. 2021 Jul 6;17(7):e1009649. doi: 10.1371/journal.pgen.1009649 (PMC8284806; doi:10.1371/journal.pgen.1009649)
Supplement: S3 Table — (XLSX) [file pgen.1009649.s010.xlsx]

## Sheet: Sheet1
S3 Table. Full Drosophila genotypes as they appear in each figure panel, related to Figs 1-7 and S1-S6
Fig 1
A-B,M	w-; esg-lacZ/+; caudal-EGFP/+
C-H	w-; +/+; caudal-EGFP/+
Fig 2
A,G	w-; esg-Gal4, UAS-GFP, tub-Gal80ts/+; +/+
B,H	w-; esg-Gal4, UAS-GFP, tub-Gal80ts/UAS-caudal RNAibl57546; +/+
C,I	w-; esg-Gal4, UAS-GFP, tub-Gal80ts/+; UAS-caudal RNAibl34702/+
Fig 3
A	w-; esg-Gal4, UAS-GFP, tub-Gal80ts/+; +/+
B	w-; esg-Gal4, UAS-GFP, tub-Gal80ts/UAS-caudal-HA;+/+
D,G	w-; NRE-Gal4, UAS-GFP, tub-Gal80ts/+; +/+
E	w-; NRE-Gal4, UAS-GFP, tub-Gal80ts/UAS-caudal RNAibl57546; +/+;
H	w-; NRE-Gal4, UAS-GFP, tub-Gal80ts/UAS-caudal-HA;+/+
J,O	yw,hsFLP,tub-Gal4,UAS-GFP/FM7; tub-gal80 FRT40A/FRT40A;+/+
K,P	yw,hsFLP,tub-Gal4,UAS-GFP/FM7; tub-gal80,FRT40A/pr[1] cad[2]Mutant,FRT40A ;+/+
L,Q	yw,hsFLP,tub-Gal4,UAS-GFP/FM7; tub-gal80,FRT40A/FRT40A;UAS-caudal-HAF000471/+
Fig 4
C,F	w-; esg-Gal4, UAS-GFP, tub-Gal80ts/+ ; Sox21a-HA/+
D	w-; esg-Gal4, UAS-GFP, tub-Gal80ts/UAS-caudal RNAibl57546; Sox21a-HA/+
G	w-; esg-Gal4, UAS-GFP, tub-Gal80ts/UAS-caudal; Sox21a-HA/+
I	w-; esg-Gal4, UAS-GFP, tub-Gal80ts/+; +/+
J	w-; esg-Gal4, UAS-GFP, tub-Gal80ts/+; UAS-caudal-HAF000471/+
K	w-; esg-Gal4, UAS-GFP, tub-Gal80ts/UAS-Sox21a-HA; +/+
L	w-; esg-Gal4, UAS-GFP, tub-Gal80ts/UAS-Sox21a-HA; UAS-caudal-HAF000471/+
Fig 5
A,K	w-; esg-Gal4, UAS-GFP, tub-Gal80ts/+; +/+
B,L	w-; esg-Gal4, UAS-GFP, tub-Gal80ts/UAS-caudal RNAibl57546; +/+
C	w-; esg-Gal4, UAS-GFP, tub-Gal80ts/+;UAS-GATAe RNAiThu1490/+
D	w-; esg-Gal4, UAS-GFP, tub-Gal80ts/UAS-caudal RNAibl57546;UAS-GATAe RNAiThu1490/+
F	w-; NRE-Gal4, UAS-GFP, tub-Gal80ts/+; +/+
G	w-; NRE-Gal4, UAS-GFP, tub-Gal80ts/UAS-caudal RNAibl57546;+/+
H	w-; NRE-Gal4, UAS-GFP, tub-Gal80ts/+;UAS-GATAe RNAiThu1490/+
I	w-; NRE-Gal4, UAS-GFP, tub-Gal80ts/UAS-caudal RNAibl57546;UAS-GATAe RNAiThu1490/+
M	UAS-Notch RNAiBl7078/+; esg-Gal4, UAS-GFP, tub-Gal80ts/+;+/+
N	UAS-Notch RNAiBl7078/+; esg-Gal4, UAS-GFP, tub-Gal80ts/UAS-caudal RNAibl57546;+/+
Fig 6
A	w-; esg-Gal4/10×STAT-GFP; +/+
B	w-; esg-Gal4/10×STAT-GFP; UAS-caudal-HA/+
D	w-; esg-Gal4, UAS-GFP, tub-Gal80ts/+; +/+
E	w-; esg-Gal4, UAS-GFP, tub-Gal80ts/UAS-caudal-HA; +/+
F	w-; esg-Gal4, UAS-GFP, tub-Gal80ts/+; UAS-hopTUM/+
G	w-; esg-Gal4, UAS-GFP, tub-Gal80ts/UAS-caudal-HA; UAS-hopTUM/+
I	w-; esg-Gal4, UAS-GFP, tub-Gal80ts/+; +/+
J	w-; esg-Gal4, UAS-GFP, tub-Gal80ts/+; UAS-caudal RNAibl34702/+
K	w-; esg-Gal4, UAS-GFP, tub-Gal80ts/UAS-Stat92E RNAibl35600; +/+
L	w-; esg-Gal4, UAS-GFP, tub-Gal80ts/UAS-Stat92E RNAibl35600; UAS-caudal RNAibl34702/+
Fig 7
A,D,I	w-; esg-Gal4, UAS-GFP, tub-Gal80ts/+; +/+
B,E,J	w-; esg-Gal4, UAS-GFP, tub-Gal80ts/UAS-caudal RNAibl57546;+/+
S1 Fig
G,H,I,J	w-; +/+; caudal-EGFP/+
S2 Fig
B,M,O	w-; esg-Gal4, UAS-GFP, tub-Gal80ts/+; +/+
C,N,P	w-; esg-Gal4, UAS-GFP, tub-Gal80ts/+;UAS-caudal RNAibl34702/+
Q	w-; esg-Gal4, UAS-GFP, tub-Gal80ts/rpr RNAiv101234;UAS-caudal RNAibl34702/+
S3 Fig
A	w-; esg-Gal4, UAS-GFP, tub-Gal80ts/+; +/+
D	w-; NRE-Gal4, UAS-GFP, tub-Gal80ts/+; +/+
G,J	w-; esg-Gal4, UAS-GFP/+; tub-Gal80ts, NRE-Gal80/+
B	w-; esg-Gal4, UAS-GFP, tub-Gal80ts/UAS-caudal; +/+
E	w-; NRE-Gal4, UAS-GFP, tub-Gal80ts/UAS-caudal; +/+
H	w-; esg-Gal4, UAS-GFP/+; tub-Gal80ts, NRE-Gal80/UAS-caudal RNAibl34702
K	w-; esg-Gal4, UAS-GFP/+; tub-Gal80ts, NRE-Gal80/UAS-caudal-HAF000471
M	yw,hsFLP,tub-Gal4,UAS-GFP/FM7; tub-gal80 FRT40A/FRT40A;+/+
N	yw,hsFLP,tub-Gal4,UAS-GFP/FM7; tub-gal80,FRT40A/pr[1] cad[2]Mutant,FRT40A ;+/+
O	yw,hsFLP,tub-Gal4,UAS-GFP/FM7; tub-gal80,FRT40A/FRT40A;UAS-caudal-HAF000471/+
S4 Fig
H	w-; +/+; caudal-EGFP/Sox21a-HA
S5 Fig
A	w-; esg-Gal4, UAS-GFP, tub-Gal80ts/+; +/+
B	w-; esg-Gal4, UAS-GFP, tub-Gal80ts/+; UAS-caudal-HAF000471/+
C	w-; esg-Gal4, UAS-GFP, tub-Gal80ts/UAS-GATAe-HA; +/+
D	w-; esg-Gal4, UAS-GFP, tub-Gal80ts/UAS-GATAe-HA; UAS-caudal-HAF000471/+
S6 Fig
A	w-; NRE-Gal4, UAS-GFP, tub-Gal80ts/+; +/+
B	w-; NRE-Gal4, UAS-GFP, tub-Gal80ts/UAS-caudal-HA; +/+
C	w-; NRE-Gal4, UAS-GFP, tub-Gal80ts/+; UAS-hopTUM/+
D	w-; NRE-Gal4, UAS-GFP, tub-Gal80ts/UAS-caudal-HA; UAS-hopTUM/+
S7 Fig
E	w-; esg-Gal4, UAS-GFP, tub-Gal80ts/+; +/+
F	w-; esg-Gal4, UAS-GFP, tub-Gal80ts/UAS-caudal RNAibl57546;+/+
